# Supplementary material for: High-resolution chromatin mapping reveals that CTCF anchors meiotic loops to the chromosome axis
Source: Nat Commun. 2026 Jul 28;17:7550. doi: 10.1038/s41467-026-73644-6 (PMC13416154; doi:10.1038/s41467-026-73644-6)
Supplement: Supplementary file 4 — Source Data [file 41467_2026_73644_MOESM4_ESM.xlsx]

## Sheet: Fig. 1b, 1c
Chromatin compartments were calculated using Calder at 50 kb resolution with default parameters. For Fig. 1b and 1c, cp_rank values were used for the bar plot, with colors assigned according to compid.									E1 values was used for bar plot in Fig. 1b and 1c. Colors were assigned according to compid
	chrom	start	end	cp_rank	compid	stage
1	chr1	3000001	3010000	-0.233681	B	Diplonema				chrom	start	end	E1	compid	stage
2	chr1	3010001	3020000	-0.233681	B	Diplonema			1	chr1	3000000	3100000	-1.35547	B	Diplonema
3	chr1	3020001	3030000	-0.233681	B	Diplonema			2	chr1	3100000	3200000	-1.43712	B	Diplonema
4	chr1	3030001	3040000	-0.233681	B	Diplonema			3	chr1	3200000	3300000	-1.45537	B	Diplonema
5	chr1	3040001	3050000	-0.233681	B	Diplonema			4	chr1	3300000	3400000	-1.64027	B	Diplonema
6	chr1	3050001	3060000	-0.233681	B	Diplonema			5	chr1	3400000	3500000	-1.5491	B	Diplonema
7	chr1	3060001	3070000	-0.233681	B	Diplonema			6	chr1	3500000	3600000	-1.71777	B	Diplonema
8	chr1	3070001	3080000	-0.233681	B	Diplonema			7	chr1	3600000	3700000	-1.60936	B	Diplonema
9	chr1	3080001	3090000	-0.233681	B	Diplonema			8	chr1	3700000	3800000	-1.35889	B	Diplonema
10	chr1	3090001	3100000	-0.233681	B	Diplonema			9	chr1	3800000	3900000	-1.31388	B	Diplonema
11	chr1	3100001	3110000	-0.233681	B	Diplonema			10	chr1	3900000	4000000	-1.11502	B	Diplonema
12	chr1	3110001	3120000	-0.233681	B	Diplonema			11	chr1	4000000	4100000	-1.40574	B	Diplonema
13	chr1	3120001	3130000	-0.233681	B	Diplonema			12	chr1	4100000	4200000	-1.50769	B	Diplonema
14	chr1	3130001	3140000	-0.233681	B	Diplonema			13	chr1	4200000	4300000	-1.43795	B	Diplonema
15	chr1	3140001	3150000	-0.233681	B	Diplonema			14	chr1	4300000	4400000	-1.34887	B	Diplonema
16	chr1	3200001	3210000	0.0391645	A	Diplonema			15	chr1	4400000	4500000	-1.20559	B	Diplonema
17	chr1	3210001	3220000	0.0391645	A	Diplonema			16	chr1	4500000	4600000	-1.34099	B	Diplonema
18	chr1	3220001	3230000	0.0391645	A	Diplonema			17	chr1	4600000	4700000	-1.33407	B	Diplonema
19	chr1	3230001	3240000	0.0391645	A	Diplonema			18	chr1	4700000	4800000	-1.14712	B	Diplonema
20	chr1	3240001	3250000	0.0391645	A	Diplonema			19	chr1	4800000	4900000	-1.36861	B	Diplonema
21	chr1	3250001	3260000	0.0391645	A	Diplonema			20	chr1	4900000	5000000	-1.29864	B	Diplonema
22	chr1	3260001	3270000	0.0391645	A	Diplonema			21	chr1	5000000	5100000	-1.47885	B	Diplonema
23	chr1	3270001	3280000	0.0391645	A	Diplonema			22	chr1	5100000	5200000	-1.51438	B	Diplonema
24	chr1	3280001	3290000	0.0391645	A	Diplonema			23	chr1	5200000	5300000	-1.30945	B	Diplonema
25	chr1	3290001	3300000	0.0391645	A	Diplonema			24	chr1	5300000	5400000	-1.3286	B	Diplonema
26	chr1	3300001	3310000	0.0391645	A	Diplonema			25	chr1	5400000	5500000	-1.35042	B	Diplonema
27	chr1	3310001	3320000	0.0391645	A	Diplonema			26	chr1	5500000	5600000	-1.14182	B	Diplonema
28	chr1	3320001	3330000	0.0391645	A	Diplonema			27	chr1	5600000	5700000	-1.27115	B	Diplonema
29	chr1	3330001	3340000	0.0391645	A	Diplonema			28	chr1	5700000	5800000	-1.2521	B	Diplonema
30	chr1	3340001	3350000	0.0391645	A	Diplonema			29	chr1	5800000	5900000	-1.32632	B	Diplonema
31	chr1	3350001	3360000	0.0391645	A	Diplonema			30	chr1	5900000	6000000	-1.11772	B	Diplonema
32	chr1	3360001	3370000	0.0391645	A	Diplonema			31	chr1	6000000	6100000	-1.20908	B	Diplonema
33	chr1	3370001	3380000	0.0391645	A	Diplonema			32	chr1	6100000	6200000	-1.25322	B	Diplonema
34	chr1	3380001	3390000	0.0391645	A	Diplonema			33	chr1	6200000	6300000	-1.4249	B	Diplonema
35	chr1	3390001	3400000	0.0391645	A	Diplonema			34	chr1	6300000	6400000	-1.21017	B	Diplonema
36	chr1	3400001	3410000	0.0391645	A	Diplonema			35	chr1	6400000	6500000	-1.2478	B	Diplonema
37	chr1	3410001	3420000	0.0391645	A	Diplonema			36	chr1	6500000	6600000	-1.34746	B	Diplonema
38	chr1	3420001	3430000	0.0391645	A	Diplonema			37	chr1	6600000	6700000	-1.27456	B	Diplonema
39	chr1	3430001	3440000	0.0391645	A	Diplonema			38	chr1	6700000	6800000	-1.3207	B	Diplonema
40	chr1	3440001	3450000	0.0391645	A	Diplonema			39	chr1	6800000	6900000	-1.18456	B	Diplonema
41	chr1	3450001	3460000	0.0391645	A	Diplonema			40	chr1	6900000	7000000	-1.21551	B	Diplonema
42	chr1	3460001	3470000	0.0391645	A	Diplonema			41	chr1	7000000	7100000	-1.30305	B	Diplonema
43	chr1	3470001	3480000	0.0391645	A	Diplonema			42	chr1	7100000	7200000	-1.24035	B	Diplonema
44	chr1	3480001	3490000	0.0391645	A	Diplonema			43	chr1	7200000	7300000	-1.11025	B	Diplonema
45	chr1	3490001	3500000	0.0391645	A	Diplonema			44	chr1	7300000	7400000	-1.00581	B	Diplonema
46	chr1	3500001	3510000	0.0391645	A	Diplonema			45	chr1	7400000	7500000	-1.01929	B	Diplonema
47	chr1	3510001	3520000	0.0391645	A	Diplonema			46	chr1	7500000	7600000	-1.11626	B	Diplonema
48	chr1	3520001	3530000	0.0391645	A	Diplonema			47	chr1	7600000	7700000	-1.08989	B	Diplonema
49	chr1	3530001	3540000	0.0391645	A	Diplonema			48	chr1	7700000	7800000	-1.06946	B	Diplonema
50	chr1	3540001	3550000	0.0391645	A	Diplonema			49	chr1	7800000	7900000	-1.10339	B	Diplonema
51	chr1	3550001	3560000	0.0391645	A	Diplonema			50	chr1	7900000	8000000	-1.03083	B	Diplonema
52	chr1	3560001	3570000	0.0391645	A	Diplonema			51	chr1	8000000	8100000	-0.913109	B	Diplonema
53	chr1	3570001	3580000	0.0391645	A	Diplonema			52	chr1	8100000	8200000	-0.939871	B	Diplonema
54	chr1	3580001	3590000	0.0391645	A	Diplonema			53	chr1	8200000	8300000	-0.894441	B	Diplonema
55	chr1	3590001	3600000	0.0391645	A	Diplonema			54	chr1	8300000	8400000	-1.10347	B	Diplonema
56	chr1	3600001	3610000	0.0391645	A	Diplonema			55	chr1	8400000	8500000	-1.0593	B	Diplonema
57	chr1	3610001	3620000	0.0391645	A	Diplonema			56	chr1	8500000	8600000	-1.1495	B	Diplonema
58	chr1	3620001	3630000	0.0391645	A	Diplonema			57	chr1	8600000	8700000	-1.15404	B	Diplonema
59	chr1	3630001	3640000	0.0391645	A	Diplonema			58	chr1	8700000	8800000	-1.08672	B	Diplonema
60	chr1	3640001	3650000	0.0391645	A	Diplonema			59	chr1	8800000	8900000	-1.18193	B	Diplonema
61	chr1	3650001	3660000	0.0391645	A	Diplonema			60	chr1	8900000	9000000	-1.04944	B	Diplonema
62	chr1	3660001	3670000	0.0391645	A	Diplonema			61	chr1	9000000	9100000	-1.04184	B	Diplonema
63	chr1	3670001	3680000	0.0391645	A	Diplonema			62	chr1	9100000	9200000	-1.28152	B	Diplonema
64	chr1	3680001	3690000	0.0391645	A	Diplonema			63	chr1	9200000	9300000	-1.05228	B	Diplonema
65	chr1	3690001	3700000	0.0391645	A	Diplonema			64	chr1	9300000	9400000	-1.01382	B	Diplonema
66	chr1	3700001	3710000	0.0391645	A	Diplonema			65	chr1	9400000	9500000	-1.03231	B	Diplonema
67	chr1	3710001	3720000	0.0391645	A	Diplonema			66	chr1	9500000	9600000	-1.10551	B	Diplonema
68	chr1	3720001	3730000	0.0391645	A	Diplonema			67	chr1	9600000	9700000	-1.04783	B	Diplonema
69	chr1	3730001	3740000	0.0391645	A	Diplonema			68	chr1	9700000	9800000	-1.27834	B	Diplonema
70	chr1	3740001	3750000	0.0391645	A	Diplonema			69	chr1	9800000	9900000	-1.0678	B	Diplonema
71	chr1	3750001	3760000	0.0391645	A	Diplonema			70	chr1	9900000	10000000	-1.16839	B	Diplonema
72	chr1	3760001	3770000	0.0391645	A	Diplonema			71	chr1	10000000	10100000	-1.20406	B	Diplonema
73	chr1	3770001	3780000	0.0391645	A	Diplonema			72	chr1	10100000	10200000	-1.29262	B	Diplonema
74	chr1	3780001	3790000	0.0391645	A	Diplonema			73	chr1	10200000	10300000	-1.18319	B	Diplonema
75	chr1	3790001	3800000	0.0391645	A	Diplonema			74	chr1	10300000	10400000	-1.0712	B	Diplonema
76	chr1	3800001	3810000	0.0391645	A	Diplonema			75	chr1	10400000	10500000	-1.14099	B	Diplonema
77	chr1	3810001	3820000	0.0391645	A	Diplonema			76	chr1	10500000	10600000	-1.14499	B	Diplonema
78	chr1	3820001	3830000	0.0391645	A	Diplonema			77	chr1	10600000	10700000	-1.13625	B	Diplonema
79	chr1	3830001	3840000	0.0391645	A	Diplonema			78	chr1	10700000	10800000	-1.12447	B	Diplonema
80	chr1	3840001	3850000	0.0391645	A	Diplonema			79	chr1	10800000	10900000	-1.04094	B	Diplonema
81	chr1	3850001	3860000	0.0391645	A	Diplonema			80	chr1	10900000	11000000	-0.954949	B	Diplonema
82	chr1	3860001	3870000	0.0391645	A	Diplonema			81	chr1	11000000	11100000	-1.08028	B	Diplonema
83	chr1	3870001	3880000	0.0391645	A	Diplonema			82	chr1	11100000	11200000	-1.24833	B	Diplonema
84	chr1	3880001	3890000	0.0391645	A	Diplonema			83	chr1	11200000	11300000	-1.05826	B	Diplonema
85	chr1	3890001	3900000	0.0391645	A	Diplonema			84	chr1	11300000	11400000	-1.08739	B	Diplonema
86	chr1	3900001	3910000	0.0391645	A	Diplonema			85	chr1	11400000	11500000	-1.19508	B	Diplonema
87	chr1	3910001	3920000	0.0391645	A	Diplonema			86	chr1	11500000	11600000	-0.959473	B	Diplonema
88	chr1	3920001	3930000	0.0391645	A	Diplonema			87	chr1	11600000	11700000	-1.07563	B	Diplonema
89	chr1	3930001	3940000	0.0391645	A	Diplonema			88	chr1	11700000	11800000	-1.01457	B	Diplonema
90	chr1	3940001	3950000	0.0391645	A	Diplonema			89	chr1	11800000	11900000	-1.0154	B	Diplonema
91	chr1	3950001	3960000	0.0391645	A	Diplonema			90	chr1	11900000	12000000	-1.10827	B	Diplonema
92	chr1	3960001	3970000	0.0391645	A	Diplonema			91	chr1	12000000	12100000	-0.958968	B	Diplonema
93	chr1	3970001	3980000	0.0391645	A	Diplonema			92	chr1	12100000	12200000	-1.07471	B	Diplonema
94	chr1	3980001	3990000	0.0391645	A	Diplonema			93	chr1	12200000	12300000	-1.00452	B	Diplonema
95	chr1	3990001	4000000	0.0391645	A	Diplonema			94	chr1	12300000	12400000	-0.96295	B	Diplonema
96	chr1	4000001	4010000	0.0391645	A	Diplonema			95	chr1	12400000	12500000	-1.06287	B	Diplonema
97	chr1	4010001	4020000	0.0391645	A	Diplonema			96	chr1	12500000	12600000	-1.10075	B	Diplonema
98	chr1	4020001	4030000	0.0391645	A	Diplonema			97	chr1	12600000	12700000	-0.913032	B	Diplonema
99	chr1	4030001	4040000	0.0391645	A	Diplonema			98	chr1	12700000	12800000	-0.927013	B	Diplonema
100	chr1	4040001	4050000	0.0391645	A	Diplonema			99	chr1	12800000	12900000	-1.00271	B	Diplonema
101	chr1	4050001	4060000	0.0391645	A	Diplonema			100	chr1	12900000	13000000	-0.982377	B	Diplonema
102	chr1	4060001	4070000	0.0391645	A	Diplonema			101	chr1	13000000	13100000	-0.91696	B	Diplonema
103	chr1	4070001	4080000	0.0391645	A	Diplonema			102	chr1	13100000	13200000	-1.24324	B	Diplonema
104	chr1	4080001	4090000	0.0391645	A	Diplonema			103	chr1	13200000	13300000	-1.14938	B	Diplonema
105	chr1	4090001	4100000	0.0391645	A	Diplonema			104	chr1	13300000	13400000	-1.03717	B	Diplonema
106	chr1	4100001	4110000	-0.0427546	B	Diplonema			105	chr1	13400000	13500000	-0.966084	B	Diplonema
107	chr1	4110001	4120000	-0.0427546	B	Diplonema			106	chr1	13500000	13600000	-0.980706	B	Diplonema
108	chr1	4120001	4130000	-0.0427546	B	Diplonema			107	chr1	13600000	13700000	-1.00689	B	Diplonema
109	chr1	4130001	4140000	-0.0427546	B	Diplonema			108	chr1	13700000	13800000	-0.919746	B	Diplonema
110	chr1	4140001	4150000	-0.0427546	B	Diplonema			109	chr1	13800000	13900000	-1.00086	B	Diplonema
111	chr1	4150001	4160000	-0.0427546	B	Diplonema			110	chr1	13900000	14000000	-0.941288	B	Diplonema
112	chr1	4160001	4170000	-0.0427546	B	Diplonema			111	chr1	14000000	14100000	-0.933969	B	Diplonema
113	chr1	4170001	4180000	-0.0427546	B	Diplonema			112	chr1	14100000	14200000	-0.839685	B	Diplonema
114	chr1	4180001	4190000	-0.0427546	B	Diplonema			113	chr1	14200000	14300000	-0.986211	B	Diplonema
115	chr1	4190001	4200000	-0.0427546	B	Diplonema			114	chr1	14300000	14400000	-0.680815	B	Diplonema
116	chr1	4200001	4210000	-0.0427546	B	Diplonema			115	chr1	14400000	14500000	-0.900861	B	Diplonema
117	chr1	4210001	4220000	-0.0427546	B	Diplonema			116	chr1	14500000	14600000	-0.787967	B	Diplonema
118	chr1	4220001	4230000	-0.0427546	B	Diplonema			117	chr1	14600000	14700000	-0.865624	B	Diplonema
119	chr1	4230001	4240000	-0.0427546	B	Diplonema			118	chr1	14700000	14800000	-0.901876	B	Diplonema
120	chr1	4240001	4250000	-0.0427546	B	Diplonema			119	chr1	14800000	14900000	-0.842732	B	Diplonema
121	chr1	4250001	4260000	-0.0427546	B	Diplonema			120	chr1	14900000	15000000	-0.859054	B	Diplonema
122	chr1	4260001	4270000	-0.0427546	B	Diplonema			121	chr1	15000000	15100000	-1.04992	B	Diplonema
123	chr1	4270001	4280000	-0.0427546	B	Diplonema			122	chr1	15100000	15200000	-0.758698	B	Diplonema
124	chr1	4280001	4290000	-0.0427546	B	Diplonema			123	chr1	15200000	15300000	-0.719	B	Diplonema
125	chr1	4290001	4300000	-0.0427546	B	Diplonema			124	chr1	15300000	15400000	-0.861615	B	Diplonema
126	chr1	4300001	4310000	-0.0427546	B	Diplonema			125	chr1	15400000	15500000	-0.726795	B	Diplonema
127	chr1	4310001	4320000	-0.0427546	B	Diplonema			126	chr1	15500000	15600000	-0.816455	B	Diplonema
128	chr1	4320001	4330000	-0.0427546	B	Diplonema			127	chr1	15600000	15700000	-1.10768	B	Diplonema
129	chr1	4330001	4340000	-0.0427546	B	Diplonema			128	chr1	15700000	15800000	-1.18863	B	Diplonema
130	chr1	4340001	4350000	-0.0427546	B	Diplonema			129	chr1	15800000	15900000	-0.776755	B	Diplonema
131	chr1	4350001	4360000	0.0401436	A	Diplonema			130	chr1	15900000	16000000	-0.932503	B	Diplonema
132	chr1	4360001	4370000	0.0401436	A	Diplonema			131	chr1	16000000	16100000	-0.868191	B	Diplonema
133	chr1	4370001	4380000	0.0401436	A	Diplonema			132	chr1	16100000	16200000	-0.748602	B	Diplonema
134	chr1	4380001	4390000	0.0401436	A	Diplonema			133	chr1	16200000	16300000	-0.843798	B	Diplonema
135	chr1	4390001	4400000	0.0401436	A	Diplonema			134	chr1	16300000	16400000	-0.833593	B	Diplonema
136	chr1	4400001	4410000	0.0401436	A	Diplonema			135	chr1	16400000	16500000	-0.791251	B	Diplonema
137	chr1	4410001	4420000	0.0401436	A	Diplonema			136	chr1	16500000	16600000	-0.740251	B	Diplonema
138	chr1	4420001	4430000	0.0401436	A	Diplonema			137	chr1	16600000	16700000	-1.0221	B	Diplonema
139	chr1	4430001	4440000	0.0401436	A	Diplonema			138	chr1	16700000	16800000	-0.60949	B	Diplonema
140	chr1	4440001	4450000	0.0401436	A	Diplonema			139	chr1	16800000	16900000	-0.751877	B	Diplonema
141	chr1	4450001	4460000	0.0401436	A	Diplonema			140	chr1	16900000	17000000	-0.775127	B	Diplonema
142	chr1	4460001	4470000	0.0401436	A	Diplonema			141	chr1	17000000	17100000	-0.631629	B	Diplonema
143	chr1	4470001	4480000	0.0401436	A	Diplonema			142	chr1	17100000	17200000	-0.920541	B	Diplonema
144	chr1	4480001	4490000	0.0401436	A	Diplonema			143	chr1	17200000	17300000	-0.824234	B	Diplonema
145	chr1	4490001	4500000	0.0401436	A	Diplonema			144	chr1	17300000	17400000	-1.04204	B	Diplonema
146	chr1	4500001	4510000	0.0401436	A	Diplonema			145	chr1	17400000	17500000	-0.801124	B	Diplonema
147	chr1	4510001	4520000	0.0401436	A	Diplonema			146	chr1	17500000	17600000	-0.986006	B	Diplonema
148	chr1	4520001	4530000	0.0401436	A	Diplonema			147	chr1	17600000	17700000	-0.772976	B	Diplonema
149	chr1	4530001	4540000	0.0401436	A	Diplonema			148	chr1	17700000	17800000	-0.732233	B	Diplonema
150	chr1	4540001	4550000	0.0401436	A	Diplonema			149	chr1	17800000	17900000	-1.05359	B	Diplonema
151	chr1	4550001	4560000	0.0401436	A	Diplonema			150	chr1	17900000	18000000	-0.853391	B	Diplonema
152	chr1	4560001	4570000	0.0401436	A	Diplonema			151	chr1	18000000	18100000	-0.837907	B	Diplonema
153	chr1	4570001	4580000	0.0401436	A	Diplonema			152	chr1	18100000	18200000	-0.765938	B	Diplonema
154	chr1	4580001	4590000	0.0401436	A	Diplonema			153	chr1	18200000	18300000	-0.881698	B	Diplonema
155	chr1	4590001	4600000	0.0401436	A	Diplonema			154	chr1	18300000	18400000	-0.769268	B	Diplonema
156	chr1	4600001	4610000	0.0401436	A	Diplonema			155	chr1	18400000	18500000	-0.873553	B	Diplonema
157	chr1	4610001	4620000	0.0401436	A	Diplonema			156	chr1	18500000	18600000	-0.857062	B	Diplonema
158	chr1	4620001	4630000	0.0401436	A	Diplonema			157	chr1	18600000	18700000	-0.702858	B	Diplonema
159	chr1	4630001	4640000	0.0401436	A	Diplonema			158	chr1	18700000	18800000	-0.878519	B	Diplonema
160	chr1	4640001	4650000	0.0401436	A	Diplonema			159	chr1	18800000	18900000	-0.936849	B	Diplonema
161	chr1	4650001	4660000	0.0401436	A	Diplonema			160	chr1	18900000	19000000	-0.764179	B	Diplonema
162	chr1	4660001	4670000	0.0401436	A	Diplonema			161	chr1	19000000	19100000	-0.708737	B	Diplonema
163	chr1	4670001	4680000	0.0401436	A	Diplonema			162	chr1	19100000	19200000	-0.726895	B	Diplonema
164	chr1	4680001	4690000	0.0401436	A	Diplonema			163	chr1	19200000	19300000	-0.700623	B	Diplonema
165	chr1	4690001	4700000	0.0401436	A	Diplonema			164	chr1	19300000	19400000	-0.689236	B	Diplonema
166	chr1	4700001	4710000	0.0401436	A	Diplonema			165	chr1	19400000	19500000	-0.922019	B	Diplonema
167	chr1	4710001	4720000	0.0401436	A	Diplonema			166	chr1	19500000	19600000	-0.692173	B	Diplonema
168	chr1	4720001	4730000	0.0401436	A	Diplonema			167	chr1	19600000	19700000	-0.730559	B	Diplonema
169	chr1	4730001	4740000	0.0401436	A	Diplonema			168	chr1	19700000	19800000	-0.626893	B	Diplonema
170	chr1	4740001	4750000	0.0401436	A	Diplonema			169	chr1	19800000	19900000	-0.821042	B	Diplonema
171	chr1	4750001	4760000	0.137402	A	Diplonema			170	chr1	19900000	20000000	-0.787115	B	Diplonema
172	chr1	4760001	4770000	0.137402	A	Diplonema			171	chr1	20000000	20100000	-0.711621	B	Diplonema
173	chr1	4770001	4780000	0.137402	A	Diplonema			172	chr1	20100000	20200000	-0.610141	B	Diplonema
174	chr1	4780001	4790000	0.137402	A	Diplonema			173	chr1	20200000	20300000	-0.828826	B	Diplonema
175	chr1	4790001	4800000	0.137402	A	Diplonema			174	chr1	20300000	20400000	-0.656203	B	Diplonema
176	chr1	4800001	4810000	0.137402	A	Diplonema			175	chr1	20400000	20500000	-0.57765	B	Diplonema
177	chr1	4810001	4820000	0.137402	A	Diplonema			176	chr1	20500000	20600000	-0.585291	B	Diplonema
178	chr1	4820001	4830000	0.137402	A	Diplonema			177	chr1	20600000	20700000	-0.873652	B	Diplonema
179	chr1	4830001	4840000	0.137402	A	Diplonema			178	chr1	20700000	20800000	-0.634548	B	Diplonema
180	chr1	4840001	4850000	0.137402	A	Diplonema			179	chr1	20800000	20900000	-0.813926	B	Diplonema
181	chr1	4850001	4860000	0.137402	A	Diplonema			180	chr1	20900000	21000000	-1.20692	B	Diplonema
182	chr1	4860001	4870000	0.137402	A	Diplonema			181	chr1	21000000	21100000	-0.784024	B	Diplonema
183	chr1	4870001	4880000	0.137402	A	Diplonema			182	chr1	21100000	21200000	-0.514405	B	Diplonema
184	chr1	4880001	4890000	0.137402	A	Diplonema			183	chr1	21200000	21300000	-0.863279	B	Diplonema
185	chr1	4890001	4900000	0.137402	A	Diplonema			184	chr1	21300000	21400000	-0.571051	B	Diplonema
186	chr1	4900001	4910000	0.137402	A	Diplonema			185	chr1	21400000	21500000	-0.830186	B	Diplonema
187	chr1	4910001	4920000	0.137402	A	Diplonema			186	chr1	21500000	21600000	-0.7051	B	Diplonema
188	chr1	4920001	4930000	0.137402	A	Diplonema			187	chr1	21600000	21700000	-0.845564	B	Diplonema
189	chr1	4930001	4940000	0.137402	A	Diplonema			188	chr1	21700000	21800000	-0.535054	B	Diplonema
190	chr1	4940001	4950000	0.137402	A	Diplonema			189	chr1	21800000	21900000	-0.86886	B	Diplonema
191	chr1	4950001	4960000	0.137402	A	Diplonema			190	chr1	21900000	22000000	-0.704723	B	Diplonema
192	chr1	4960001	4970000	0.137402	A	Diplonema			191	chr1	22000000	22100000	-0.60221	B	Diplonema
193	chr1	4970001	4980000	0.137402	A	Diplonema			192	chr1	22100000	22200000	-0.744646	B	Diplonema
194	chr1	4980001	4990000	0.137402	A	Diplonema			193	chr1	22200000	22300000	-0.674788	B	Diplonema
195	chr1	4990001	5000000	0.137402	A	Diplonema			194	chr1	22300000	22400000	-0.700476	B	Diplonema
196	chr1	5000001	5010000	0.137076	A	Diplonema			195	chr1	22500000	22600000	-0.626268	B	Diplonema
197	chr1	5010001	5020000	0.137076	A	Diplonema			196	chr1	22600000	22700000	-0.703814	B	Diplonema
198	chr1	5020001	5030000	0.137076	A	Diplonema			197	chr1	22700000	22800000	-0.537627	B	Diplonema
199	chr1	5030001	5040000	0.137076	A	Diplonema			198	chr1	22800000	22900000	-0.924375	B	Diplonema
200	chr1	5040001	5050000	0.137076	A	Diplonema			199	chr1	22900000	23000000	-0.527506	B	Diplonema
201	chr1	5050001	5060000	0.137076	A	Diplonema			200	chr1	23000000	23100000	-0.504794	B	Diplonema
202	chr1	5060001	5070000	0.137076	A	Diplonema			201	chr1	23100000	23200000	-0.743894	B	Diplonema
203	chr1	5070001	5080000	0.137076	A	Diplonema			202	chr1	23200000	23300000	-0.674604	B	Diplonema
204	chr1	5080001	5090000	0.137076	A	Diplonema			203	chr1	23300000	23400000	-0.384704	B	Diplonema
205	chr1	5090001	5100000	0.137076	A	Diplonema			204	chr1	23400000	23500000	-0.770656	B	Diplonema
206	chr1	5100001	5110000	0.137076	A	Diplonema			205	chr1	23500000	23600000	-0.751309	B	Diplonema
207	chr1	5110001	5120000	0.137076	A	Diplonema			206	chr1	23600000	23700000	-0.599139	B	Diplonema
208	chr1	5120001	5130000	0.137076	A	Diplonema			207	chr1	23700000	23800000	-0.492366	B	Diplonema
209	chr1	5130001	5140000	0.137076	A	Diplonema			208	chr1	23800000	23900000	-1.13455	B	Diplonema
210	chr1	5140001	5150000	0.137076	A	Diplonema			209	chr1	23900000	24000000	-0.956771	B	Diplonema
211	chr1	5150001	5160000	0.137076	A	Diplonema			210	chr1	24000000	24100000	-1.09143	B	Diplonema
212	chr1	5160001	5170000	0.137076	A	Diplonema			211	chr1	24100000	24200000	-0.698117	B	Diplonema
213	chr1	5170001	5180000	0.137076	A	Diplonema			212	chr1	24200000	24300000	-0.643095	B	Diplonema
214	chr1	5180001	5190000	0.137076	A	Diplonema			213	chr1	24300000	24400000	-0.515395	B	Diplonema
215	chr1	5190001	5200000	0.137076	A	Diplonema			214	chr1	24400000	24500000	-0.406497	B	Diplonema
216	chr1	5200001	5210000	0.137076	A	Diplonema			215	chr1	24500000	24600000	-0.729962	B	Diplonema
217	chr1	5210001	5220000	0.137076	A	Diplonema			216	chr1	24600000	24700000	-0.465011	B	Diplonema
218	chr1	5220001	5230000	0.137076	A	Diplonema			217	chr1	24700000	24800000	-0.637638	B	Diplonema
219	chr1	5230001	5240000	0.137076	A	Diplonema			218	chr1	24800000	24900000	-0.480221	B	Diplonema
220	chr1	5240001	5250000	0.137076	A	Diplonema			219	chr1	24900000	25000000	-0.750935	B	Diplonema
221	chr1	5250001	5260000	-0.0424282	B	Diplonema			220	chr1	25000000	25100000	-0.908462	B	Diplonema
222	chr1	5260001	5270000	-0.0424282	B	Diplonema			221	chr1	25100000	25200000	-0.323061	B	Diplonema
223	chr1	5270001	5280000	-0.0424282	B	Diplonema			222	chr1	25200000	25300000	-0.506274	B	Diplonema
224	chr1	5280001	5290000	-0.0424282	B	Diplonema			223	chr1	25300000	25400000	-0.586829	B	Diplonema
225	chr1	5290001	5300000	-0.0424282	B	Diplonema			224	chr1	25400000	25500000	-0.589182	B	Diplonema
226	chr1	5300001	5310000	-0.0424282	B	Diplonema			225	chr1	25500000	25600000	-0.56761	B	Diplonema
227	chr1	5310001	5320000	-0.0424282	B	Diplonema			226	chr1	25600000	25700000	-0.618516	B	Diplonema
228	chr1	5320001	5330000	-0.0424282	B	Diplonema			227	chr1	25700000	25800000	-0.575952	B	Diplonema
229	chr1	5330001	5340000	-0.0424282	B	Diplonema			228	chr1	25800000	25900000	-0.62324	B	Diplonema
230	chr1	5340001	5350000	-0.0424282	B	Diplonema			229	chr1	25900000	26000000	-0.536731	B	Diplonema
231	chr1	5350001	5360000	-0.0424282	B	Diplonema			230	chr1	26000000	26100000	-0.493213	B	Diplonema
232	chr1	5360001	5370000	-0.0424282	B	Diplonema			231	chr1	26100000	26200000	-0.428216	B	Diplonema
233	chr1	5370001	5380000	-0.0424282	B	Diplonema			232	chr1	26200000	26300000	-0.578265	B	Diplonema
234	chr1	5380001	5390000	-0.0424282	B	Diplonema			233	chr1	26300000	26400000	-0.661217	B	Diplonema
235	chr1	5390001	5400000	-0.0424282	B	Diplonema			234	chr1	26400000	26500000	-0.553569	B	Diplonema
236	chr1	5400001	5410000	-0.0424282	B	Diplonema			235	chr1	26500000	26600000	-0.641656	B	Diplonema
237	chr1	5410001	5420000	-0.0424282	B	Diplonema			236	chr1	26600000	26700000	-0.666409	B	Diplonema
238	chr1	5420001	5430000	-0.0424282	B	Diplonema			237	chr1	26700000	26800000	-1.16963	B	Diplonema
239	chr1	5430001	5440000	-0.0424282	B	Diplonema			238	chr1	26800000	26900000	-0.618813	B	Diplonema
240	chr1	5440001	5450000	-0.0424282	B	Diplonema			239	chr1	26900000	27000000	-0.566017	B	Diplonema
241	chr1	5450001	5460000	-0.0424282	B	Diplonema			240	chr1	27000000	27100000	-0.441632	B	Diplonema
242	chr1	5460001	5470000	-0.0424282	B	Diplonema			241	chr1	27100000	27200000	-0.473823	B	Diplonema
243	chr1	5470001	5480000	-0.0424282	B	Diplonema			242	chr1	27200000	27300000	-0.561775	B	Diplonema
244	chr1	5480001	5490000	-0.0424282	B	Diplonema			243	chr1	27300000	27400000	-0.758555	B	Diplonema
245	chr1	5490001	5500000	-0.0424282	B	Diplonema			244	chr1	27400000	27500000	-0.822108	B	Diplonema
246	chr1	5500001	5510000	-0.121736	B	Diplonema			245	chr1	27500000	27600000	-0.38607	B	Diplonema
247	chr1	5510001	5520000	-0.121736	B	Diplonema			246	chr1	27600000	27700000	-0.651468	B	Diplonema
248	chr1	5520001	5530000	-0.121736	B	Diplonema			247	chr1	27700000	27800000	-0.625078	B	Diplonema
249	chr1	5530001	5540000	-0.121736	B	Diplonema			248	chr1	27800000	27900000	-0.75189	B	Diplonema
250	chr1	5540001	5550000	-0.121736	B	Diplonema			249	chr1	27900000	28000000	-0.638738	B	Diplonema
251	chr1	5550001	5560000	-0.121736	B	Diplonema			250	chr1	28000000	28100000	-0.882978	B	Diplonema
252	chr1	5560001	5570000	-0.121736	B	Diplonema			251	chr1	28100000	28200000	-0.634854	B	Diplonema
253	chr1	5570001	5580000	-0.121736	B	Diplonema			252	chr1	28200000	28300000	-0.520871	B	Diplonema
254	chr1	5580001	5590000	-0.121736	B	Diplonema			253	chr1	28300000	28400000	-0.597123	B	Diplonema
255	chr1	5590001	5600000	-0.121736	B	Diplonema			254	chr1	28400000	28500000	-0.44918	B	Diplonema
256	chr1	5600001	5610000	-0.121736	B	Diplonema			255	chr1	28500000	28600000	-0.381666	B	Diplonema
257	chr1	5610001	5620000	-0.121736	B	Diplonema			256	chr1	28600000	28700000	-0.676119	B	Diplonema
258	chr1	5620001	5630000	-0.121736	B	Diplonema			257	chr1	28700000	28800000	-0.92574	B	Diplonema
259	chr1	5630001	5640000	-0.121736	B	Diplonema			258	chr1	28800000	28900000	-0.924215	B	Diplonema
260	chr1	5640001	5650000	-0.121736	B	Diplonema			259	chr1	28900000	29000000	-0.629395	B	Diplonema
261	chr1	5650001	5660000	-0.121736	B	Diplonema			260	chr1	29000000	29100000	-1.13478	B	Diplonema
262	chr1	5660001	5670000	-0.121736	B	Diplonema			261	chr1	29100000	29200000	-0.776979	B	Diplonema
263	chr1	5670001	5680000	-0.121736	B	Diplonema			262	chr1	29200000	29300000	-0.790793	B	Diplonema
264	chr1	5680001	5690000	-0.121736	B	Diplonema			263	chr1	29300000	29400000	-0.65501	B	Diplonema
265	chr1	5690001	5700000	-0.121736	B	Diplonema			264	chr1	29400000	29500000	-0.680564	B	Diplonema
266	chr1	5700001	5710000	-0.231723	B	Diplonema			265	chr1	29500000	29600000	-0.740319	B	Diplonema
267	chr1	5710001	5720000	-0.231723	B	Diplonema			266	chr1	29600000	29700000	-0.719227	B	Diplonema
268	chr1	5720001	5730000	-0.231723	B	Diplonema			267	chr1	29700000	29800000	-0.821847	B	Diplonema
269	chr1	5730001	5740000	-0.231723	B	Diplonema			268	chr1	29800000	29900000	-0.671303	B	Diplonema
270	chr1	5740001	5750000	-0.231723	B	Diplonema			269	chr1	29900000	30000000	-0.777102	B	Diplonema
271	chr1	5750001	5760000	-0.231723	B	Diplonema			270	chr1	30000000	30100000	-0.648542	B	Diplonema
272	chr1	5760001	5770000	-0.231723	B	Diplonema			271	chr1	30100000	30200000	-0.699717	B	Diplonema
273	chr1	5770001	5780000	-0.231723	B	Diplonema			272	chr1	30200000	30300000	-0.662766	B	Diplonema
274	chr1	5780001	5790000	-0.231723	B	Diplonema			273	chr1	30300000	30400000	-0.718582	B	Diplonema
275	chr1	5790001	5800000	-0.231723	B	Diplonema			274	chr1	30400000	30500000	-0.665835	B	Diplonema
276	chr1	5800001	5810000	-0.231723	B	Diplonema			275	chr1	30500000	30600000	-0.396552	B	Diplonema
277	chr1	5810001	5820000	-0.231723	B	Diplonema			276	chr1	30600000	30700000	-0.421272	B	Diplonema
278	chr1	5820001	5830000	-0.231723	B	Diplonema			277	chr1	30700000	30800000	-0.283295	B	Diplonema
279	chr1	5830001	5840000	-0.231723	B	Diplonema			278	chr1	30800000	30900000	-0.631747	B	Diplonema
280	chr1	5840001	5850000	-0.231723	B	Diplonema			279	chr1	30900000	31000000	-0.59426	B	Diplonema
281	chr1	5850001	5860000	-0.231723	B	Diplonema			280	chr1	31000000	31100000	-0.5939	B	Diplonema
282	chr1	5860001	5870000	-0.231723	B	Diplonema			281	chr1	31100000	31200000	-1.09986	B	Diplonema
283	chr1	5870001	5880000	-0.231723	B	Diplonema			282	chr1	31200000	31300000	-0.779905	B	Diplonema
284	chr1	5880001	5890000	-0.231723	B	Diplonema			283	chr1	31300000	31400000	-0.722868	B	Diplonema
285	chr1	5890001	5900000	-0.231723	B	Diplonema			284	chr1	31400000	31500000	-0.729444	B	Diplonema
286	chr1	5900001	5910000	-0.231723	B	Diplonema			285	chr1	31500000	31600000	-0.725298	B	Diplonema
287	chr1	5910001	5920000	-0.231723	B	Diplonema			286	chr1	31600000	31700000	-0.721575	B	Diplonema
288	chr1	5920001	5930000	-0.231723	B	Diplonema			287	chr1	31700000	31800000	-0.608538	B	Diplonema
289	chr1	5930001	5940000	-0.231723	B	Diplonema			288	chr1	31800000	31900000	-0.627325	B	Diplonema
290	chr1	5940001	5950000	-0.231723	B	Diplonema			289	chr1	31900000	32000000	-0.918506	B	Diplonema
291	chr1	5950001	5960000	-0.122389	B	Diplonema			290	chr1	32000000	32100000	-0.811689	B	Diplonema
292	chr1	5960001	5970000	-0.122389	B	Diplonema			291	chr1	32100000	32200000	-0.811274	B	Diplonema
293	chr1	5970001	5980000	-0.122389	B	Diplonema			292	chr1	32200000	32300000	-0.864529	B	Diplonema
294	chr1	5980001	5990000	-0.122389	B	Diplonema			293	chr1	32300000	32400000	-0.865097	B	Diplonema
295	chr1	5990001	6000000	-0.122389	B	Diplonema			294	chr1	32400000	32500000	-0.618988	B	Diplonema
296	chr1	6000001	6010000	-0.122389	B	Diplonema			295	chr1	32500000	32600000	-0.729863	B	Diplonema
297	chr1	6010001	6020000	-0.122389	B	Diplonema			296	chr1	32600000	32700000	-0.693468	B	Diplonema
298	chr1	6020001	6030000	-0.122389	B	Diplonema			297	chr1	32700000	32800000	-0.361327	B	Diplonema
299	chr1	6030001	6040000	-0.122389	B	Diplonema			298	chr1	32800000	32900000	-0.577481	B	Diplonema
300	chr1	6040001	6050000	-0.122389	B	Diplonema			299	chr1	32900000	33000000	-0.606379	B	Diplonema
301	chr1	6050001	6060000	-0.122389	B	Diplonema			300	chr1	33000000	33100000	-0.63978	B	Diplonema
302	chr1	6060001	6070000	-0.122389	B	Diplonema			301	chr1	33100000	33200000	-0.740106	B	Diplonema
303	chr1	6070001	6080000	-0.122389	B	Diplonema			302	chr1	33200000	33300000	-0.709568	B	Diplonema
304	chr1	6080001	6090000	-0.122389	B	Diplonema			303	chr1	33300000	33400000	-0.612561	B	Diplonema
305	chr1	6090001	6100000	-0.122389	B	Diplonema			304	chr1	33400000	33500000	-0.521207	B	Diplonema
306	chr1	6100001	6110000	-0.122389	B	Diplonema			305	chr1	33500000	33600000	-0.931796	B	Diplonema
307	chr1	6110001	6120000	-0.122389	B	Diplonema			306	chr1	33600000	33700000	-0.625901	B	Diplonema
308	chr1	6120001	6130000	-0.122389	B	Diplonema			307	chr1	33700000	33800000	-0.409666	B	Diplonema
309	chr1	6130001	6140000	-0.122389	B	Diplonema			308	chr1	33800000	33900000	-0.577943	B	Diplonema
310	chr1	6140001	6150000	-0.122389	B	Diplonema			309	chr1	33900000	34000000	-0.501985	B	Diplonema
311	chr1	6150001	6160000	0.254896	A	Diplonema			310	chr1	34000000	34100000	-0.624563	B	Diplonema
312	chr1	6160001	6170000	0.254896	A	Diplonema			311	chr1	34100000	34200000	-0.366186	B	Diplonema
313	chr1	6170001	6180000	0.254896	A	Diplonema			312	chr1	34200000	34300000	-0.686828	B	Diplonema
314	chr1	6180001	6190000	0.254896	A	Diplonema			313	chr1	34300000	34400000	-0.3918	B	Diplonema
315	chr1	6190001	6200000	0.254896	A	Diplonema			314	chr1	34400000	34500000	-0.390613	B	Diplonema
316	chr1	6200001	6210000	0.254896	A	Diplonema			315	chr1	34500000	34600000	-0.30054	B	Diplonema
317	chr1	6210001	6220000	0.254896	A	Diplonema			316	chr1	34600000	34700000	-0.143572	B	Diplonema
318	chr1	6220001	6230000	0.254896	A	Diplonema			317	chr1	34700000	34800000	-0.214985	B	Diplonema
319	chr1	6230001	6240000	0.254896	A	Diplonema			318	chr1	34800000	34900000	-0.466942	B	Diplonema
320	chr1	6240001	6250000	0.254896	A	Diplonema			319	chr1	34900000	35000000	-0.482316	B	Diplonema
321	chr1	6250001	6260000	0.254896	A	Diplonema			320	chr1	35000000	35100000	-0.671486	B	Diplonema
322	chr1	6260001	6270000	0.254896	A	Diplonema			321	chr1	35100000	35200000	-0.675342	B	Diplonema
323	chr1	6270001	6280000	0.254896	A	Diplonema			322	chr1	35200000	35300000	-0.591364	B	Diplonema
324	chr1	6280001	6290000	0.254896	A	Diplonema			323	chr1	35300000	35400000	-0.651367	B	Diplonema
325	chr1	6290001	6300000	0.254896	A	Diplonema			324	chr1	35400000	35500000	-0.401069	B	Diplonema
326	chr1	6300001	6310000	0.254896	A	Diplonema			325	chr1	35500000	35600000	-0.486748	B	Diplonema
327	chr1	6310001	6320000	0.254896	A	Diplonema			326	chr1	35600000	35700000	-0.538734	B	Diplonema
328	chr1	6320001	6330000	0.254896	A	Diplonema			327	chr1	35700000	35800000	-0.4111	B	Diplonema
329	chr1	6330001	6340000	0.254896	A	Diplonema			328	chr1	35800000	35900000	-0.435881	B	Diplonema
330	chr1	6340001	6350000	0.254896	A	Diplonema			329	chr1	35900000	36000000	-0.331848	B	Diplonema
331	chr1	6350001	6360000	0.254896	A	Diplonema			330	chr1	36000000	36100000	-0.267739	B	Diplonema
332	chr1	6360001	6370000	0.254896	A	Diplonema			331	chr1	36100000	36200000	-0.303982	B	Diplonema
333	chr1	6370001	6380000	0.254896	A	Diplonema			332	chr1	36200000	36300000	-0.124752	B	Diplonema
334	chr1	6380001	6390000	0.254896	A	Diplonema			333	chr1	36300000	36400000	-0.330569	B	Diplonema
335	chr1	6390001	6400000	0.254896	A	Diplonema			334	chr1	36400000	36500000	-0.422914	B	Diplonema
336	chr1	6400001	6410000	0.134465	A	Diplonema			335	chr1	36500000	36600000	-0.555892	B	Diplonema
337	chr1	6410001	6420000	0.134465	A	Diplonema			336	chr1	36600000	36700000	-0.439003	B	Diplonema
338	chr1	6420001	6430000	0.134465	A	Diplonema			337	chr1	36700000	36800000	-0.0141164	B	Diplonema
339	chr1	6430001	6440000	0.134465	A	Diplonema			338	chr1	36800000	36900000	-0.297214	B	Diplonema
340	chr1	6440001	6450000	0.134465	A	Diplonema			339	chr1	36900000	37000000	-0.577777	B	Diplonema
341	chr1	6450001	6460000	0.134465	A	Diplonema			340	chr1	37000000	37100000	-0.61448	B	Diplonema
342	chr1	6460001	6470000	0.134465	A	Diplonema			341	chr1	37100000	37200000	-0.294404	B	Diplonema
343	chr1	6470001	6480000	0.134465	A	Diplonema			342	chr1	37200000	37300000	-0.222219	B	Diplonema
344	chr1	6480001	6490000	0.134465	A	Diplonema			343	chr1	37300000	37400000	-0.194156	B	Diplonema
345	chr1	6490001	6500000	0.134465	A	Diplonema			344	chr1	37400000	37500000	-0.311279	B	Diplonema
346	chr1	6500001	6510000	0.134465	A	Diplonema			345	chr1	37500000	37600000	0.0277765	A	Diplonema
347	chr1	6510001	6520000	0.134465	A	Diplonema			346	chr1	37600000	37700000	0.0756069	A	Diplonema
348	chr1	6520001	6530000	0.134465	A	Diplonema			347	chr1	37700000	37800000	-0.238337	B	Diplonema
349	chr1	6530001	6540000	0.134465	A	Diplonema			348	chr1	37800000	37900000	-0.487985	B	Diplonema
350	chr1	6540001	6550000	0.134465	A	Diplonema			349	chr1	37900000	38000000	-0.42653	B	Diplonema
351	chr1	6550001	6560000	0.134465	A	Diplonema			350	chr1	38000000	38100000	-0.648632	B	Diplonema
352	chr1	6560001	6570000	0.134465	A	Diplonema			351	chr1	38100000	38200000	-0.203492	B	Diplonema
353	chr1	6570001	6580000	0.134465	A	Diplonema			352	chr1	38200000	38300000	-0.197872	B	Diplonema
354	chr1	6580001	6590000	0.134465	A	Diplonema			353	chr1	38300000	38400000	-0.301122	B	Diplonema
355	chr1	6590001	6600000	0.134465	A	Diplonema			354	chr1	38400000	38500000	-0.178722	B	Diplonema
356	chr1	6600001	6610000	0.134465	A	Diplonema			355	chr1	38500000	38600000	-0.123929	B	Diplonema
357	chr1	6610001	6620000	0.134465	A	Diplonema			356	chr1	38600000	38700000	0.0143474	A	Diplonema
358	chr1	6620001	6630000	0.134465	A	Diplonema			357	chr1	38700000	38800000	-0.0487414	B	Diplonema
359	chr1	6630001	6640000	0.134465	A	Diplonema			358	chr1	38800000	38900000	-0.119578	B	Diplonema
360	chr1	6640001	6650000	0.134465	A	Diplonema			359	chr1	38900000	39000000	-0.241337	B	Diplonema
361	chr1	6650001	6660000	-0.111945	B	Diplonema			360	chr1	39000000	39100000	-0.232284	B	Diplonema
362	chr1	6660001	6670000	-0.111945	B	Diplonema			361	chr1	39100000	39200000	-0.0254752	B	Diplonema
363	chr1	6670001	6680000	-0.111945	B	Diplonema			362	chr1	39200000	39300000	0.00954504	A	Diplonema
364	chr1	6680001	6690000	-0.111945	B	Diplonema			363	chr1	39300000	39400000	-0.00960783	B	Diplonema
365	chr1	6690001	6700000	-0.111945	B	Diplonema			364	chr1	39400000	39500000	0.0059855	A	Diplonema
366	chr1	6700001	6710000	-0.111945	B	Diplonema			365	chr1	39500000	39600000	-0.0427677	B	Diplonema
367	chr1	6710001	6720000	-0.111945	B	Diplonema			366	chr1	39600000	39700000	-0.286411	B	Diplonema
368	chr1	6720001	6730000	-0.111945	B	Diplonema			367	chr1	39700000	39800000	-0.214743	B	Diplonema
369	chr1	6730001	6740000	-0.111945	B	Diplonema			368	chr1	39800000	39900000	-0.280618	B	Diplonema
370	chr1	6740001	6750000	-0.111945	B	Diplonema			369	chr1	39900000	40000000	0.00313123	A	Diplonema
371	chr1	6750001	6760000	-0.111945	B	Diplonema			370	chr1	40000000	40100000	-0.0764674	B	Diplonema
372	chr1	6760001	6770000	-0.111945	B	Diplonema			371	chr1	40100000	40200000	-0.192485	B	Diplonema
373	chr1	6770001	6780000	-0.111945	B	Diplonema			372	chr1	40200000	40300000	-0.114337	B	Diplonema
374	chr1	6780001	6790000	-0.111945	B	Diplonema			373	chr1	40300000	40400000	0.107676	A	Diplonema
375	chr1	6790001	6800000	-0.111945	B	Diplonema			374	chr1	40400000	40500000	-0.0895522	B	Diplonema
376	chr1	6800001	6810000	-0.111945	B	Diplonema			375	chr1	40500000	40600000	0.00456503	A	Diplonema
377	chr1	6810001	6820000	-0.111945	B	Diplonema			376	chr1	40600000	40700000	0.136968	A	Diplonema
378	chr1	6820001	6830000	-0.111945	B	Diplonema			377	chr1	40700000	40800000	-0.00591367	B	Diplonema
379	chr1	6830001	6840000	-0.111945	B	Diplonema			378	chr1	40800000	40900000	0.00716133	A	Diplonema
380	chr1	6840001	6850000	-0.111945	B	Diplonema			379	chr1	40900000	41000000	-0.0268743	B	Diplonema
381	chr1	6850001	6860000	-0.111945	B	Diplonema			380	chr1	41000000	41100000	-0.00435188	B	Diplonema
382	chr1	6860001	6870000	-0.111945	B	Diplonema			381	chr1	41100000	41200000	-0.214388	B	Diplonema
383	chr1	6870001	6880000	-0.111945	B	Diplonema			382	chr1	41200000	41300000	-0.291271	B	Diplonema
384	chr1	6880001	6890000	-0.111945	B	Diplonema			383	chr1	41300000	41400000	0.0216588	A	Diplonema
385	chr1	6890001	6900000	-0.111945	B	Diplonema			384	chr1	41400000	41500000	-0.14312	B	Diplonema
386	chr1	6900001	6910000	-0.046671	B	Diplonema			385	chr1	41500000	41600000	-0.263462	B	Diplonema
387	chr1	6910001	6920000	-0.046671	B	Diplonema			386	chr1	41600000	41700000	-0.167794	B	Diplonema
388	chr1	6920001	6930000	-0.046671	B	Diplonema			387	chr1	41700000	41800000	-0.304081	B	Diplonema
389	chr1	6930001	6940000	-0.046671	B	Diplonema			388	chr1	41800000	41900000	-0.108456	B	Diplonema
390	chr1	6940001	6950000	-0.046671	B	Diplonema			389	chr1	41900000	42000000	-0.348502	B	Diplonema
391	chr1	6950001	6960000	-0.046671	B	Diplonema			390	chr1	42000000	42100000	-0.317449	B	Diplonema
392	chr1	6960001	6970000	-0.046671	B	Diplonema			391	chr1	42100000	42200000	0.085806	A	Diplonema
393	chr1	6970001	6980000	-0.046671	B	Diplonema			392	chr1	42200000	42300000	-0.151154	B	Diplonema
394	chr1	6980001	6990000	-0.046671	B	Diplonema			393	chr1	42300000	42400000	-0.185296	B	Diplonema
395	chr1	6990001	7000000	-0.046671	B	Diplonema			394	chr1	42400000	42500000	-0.139411	B	Diplonema
396	chr1	7000001	7010000	-0.046671	B	Diplonema			395	chr1	42500000	42600000	-0.10522	B	Diplonema
397	chr1	7010001	7020000	-0.046671	B	Diplonema			396	chr1	42600000	42700000	-0.079389	B	Diplonema
398	chr1	7020001	7030000	-0.046671	B	Diplonema			397	chr1	42700000	42800000	-0.28769	B	Diplonema
399	chr1	7030001	7040000	-0.046671	B	Diplonema			398	chr1	42800000	42900000	-0.270573	B	Diplonema
400	chr1	7040001	7050000	-0.046671	B	Diplonema			399	chr1	42900000	43000000	-0.257704	B	Diplonema
401	chr1	7050001	7060000	-0.046671	B	Diplonema			400	chr1	43000000	43100000	0.00537759	A	Diplonema
402	chr1	7060001	7070000	-0.046671	B	Diplonema			401	chr1	43100000	43200000	-0.100551	B	Diplonema
403	chr1	7070001	7080000	-0.046671	B	Diplonema			402	chr1	43200000	43300000	0.134275	A	Diplonema
404	chr1	7080001	7090000	-0.046671	B	Diplonema			403	chr1	43300000	43400000	0.0572445	A	Diplonema
405	chr1	7090001	7100000	-0.046671	B	Diplonema			404	chr1	43400000	43500000	-0.0465596	B	Diplonema
406	chr1	7100001	7110000	-0.046671	B	Diplonema			405	chr1	43500000	43600000	-0.136182	B	Diplonema
407	chr1	7110001	7120000	-0.046671	B	Diplonema			406	chr1	43600000	43700000	-0.115688	B	Diplonema
408	chr1	7120001	7130000	-0.046671	B	Diplonema			407	chr1	43700000	43800000	-0.26202	B	Diplonema
409	chr1	7130001	7140000	-0.046671	B	Diplonema			408	chr1	43800000	43900000	-0.358672	B	Diplonema
410	chr1	7140001	7150000	-0.046671	B	Diplonema			409	chr1	43900000	44000000	-0.338579	B	Diplonema
411	chr1	7150001	7160000	-0.046671	B	Diplonema			410	chr1	44000000	44100000	-0.112205	B	Diplonema
412	chr1	7160001	7170000	-0.046671	B	Diplonema			411	chr1	44100000	44200000	-0.106878	B	Diplonema
413	chr1	7170001	7180000	-0.046671	B	Diplonema			412	chr1	44200000	44300000	-0.0407688	B	Diplonema
414	chr1	7180001	7190000	-0.046671	B	Diplonema			413	chr1	44300000	44400000	-0.0511923	B	Diplonema
415	chr1	7190001	7200000	-0.046671	B	Diplonema			414	chr1	44400000	44500000	-0.0239672	B	Diplonema
416	chr1	7200001	7210000	-0.046671	B	Diplonema			415	chr1	44500000	44600000	-0.128266	B	Diplonema
417	chr1	7210001	7220000	-0.046671	B	Diplonema			416	chr1	44600000	44700000	-0.146918	B	Diplonema
418	chr1	7220001	7230000	-0.046671	B	Diplonema			417	chr1	44700000	44800000	-0.18846	B	Diplonema
419	chr1	7230001	7240000	-0.046671	B	Diplonema			418	chr1	44800000	44900000	-0.073676	B	Diplonema
420	chr1	7240001	7250000	-0.046671	B	Diplonema			419	chr1	44900000	45000000	-0.0851948	B	Diplonema
421	chr1	7250001	7260000	-0.232702	B	Diplonema			420	chr1	45000000	45100000	-0.122927	B	Diplonema
422	chr1	7260001	7270000	-0.232702	B	Diplonema			421	chr1	45100000	45200000	-0.204873	B	Diplonema
423	chr1	7270001	7280000	-0.232702	B	Diplonema			422	chr1	45200000	45300000	-0.204243	B	Diplonema
424	chr1	7280001	7290000	-0.232702	B	Diplonema			423	chr1	45300000	45400000	-0.192024	B	Diplonema
425	chr1	7290001	7300000	-0.232702	B	Diplonema			424	chr1	45400000	45500000	-0.267111	B	Diplonema
426	chr1	7300001	7310000	-0.232702	B	Diplonema			425	chr1	45500000	45600000	-0.0993904	B	Diplonema
427	chr1	7310001	7320000	-0.232702	B	Diplonema			426	chr1	45600000	45700000	0.0435866	A	Diplonema
428	chr1	7320001	7330000	-0.232702	B	Diplonema			427	chr1	45700000	45800000	0.00566743	A	Diplonema
429	chr1	7330001	7340000	-0.232702	B	Diplonema			428	chr1	45800000	45900000	-0.249324	B	Diplonema
430	chr1	7340001	7350000	-0.232702	B	Diplonema			429	chr1	45900000	46000000	-0.134262	B	Diplonema
431	chr1	7350001	7360000	-0.232702	B	Diplonema			430	chr1	46000000	46100000	-0.235581	B	Diplonema
432	chr1	7360001	7370000	-0.232702	B	Diplonema			431	chr1	46200000	46300000	-0.964951	B	Diplonema
433	chr1	7370001	7380000	-0.232702	B	Diplonema			432	chr1	46400000	46500000	-0.666767	B	Diplonema
434	chr1	7380001	7390000	-0.232702	B	Diplonema			433	chr1	46600000	46700000	-0.921471	B	Diplonema
435	chr1	7390001	7400000	-0.232702	B	Diplonema			434	chr1	46800000	46900000	-0.18338	B	Diplonema
436	chr1	7400001	7410000	-0.232702	B	Diplonema			435	chr1	46900000	47000000	-0.209494	B	Diplonema
437	chr1	7410001	7420000	-0.232702	B	Diplonema			436	chr1	47000000	47100000	-0.313126	B	Diplonema
438	chr1	7420001	7430000	-0.232702	B	Diplonema			437	chr1	47100000	47200000	-0.146859	B	Diplonema
439	chr1	7430001	7440000	-0.232702	B	Diplonema			438	chr1	47200000	47300000	-0.17421	B	Diplonema
440	chr1	7440001	7450000	-0.232702	B	Diplonema			439	chr1	47300000	47400000	-0.348772	B	Diplonema
441	chr1	7500001	7510000	-0.110966	B	Diplonema			440	chr1	47400000	47500000	-0.248699	B	Diplonema
442	chr1	7510001	7520000	-0.110966	B	Diplonema			441	chr1	47500000	47600000	-0.158918	B	Diplonema
443	chr1	7520001	7530000	-0.110966	B	Diplonema			442	chr1	47600000	47700000	-0.572144	B	Diplonema
444	chr1	7530001	7540000	-0.110966	B	Diplonema			443	chr1	47700000	47800000	-0.343716	B	Diplonema
445	chr1	7540001	7550000	-0.110966	B	Diplonema			444	chr1	47800000	47900000	-0.319514	B	Diplonema
446	chr1	7550001	7560000	-0.110966	B	Diplonema			445	chr1	47900000	48000000	-0.191114	B	Diplonema
447	chr1	7560001	7570000	-0.110966	B	Diplonema			446	chr1	48000000	48100000	-0.142038	B	Diplonema
448	chr1	7570001	7580000	-0.110966	B	Diplonema			447	chr1	48100000	48200000	-0.18633	B	Diplonema
449	chr1	7580001	7590000	-0.110966	B	Diplonema			448	chr1	48200000	48300000	-0.263852	B	Diplonema
450	chr1	7590001	7600000	-0.110966	B	Diplonema			449	chr1	48300000	48400000	-0.0606498	B	Diplonema
451	chr1	7600001	7610000	-0.110966	B	Diplonema			450	chr1	48400000	48500000	-0.349672	B	Diplonema
452	chr1	7610001	7620000	-0.110966	B	Diplonema			451	chr1	48500000	48600000	-0.213064	B	Diplonema
453	chr1	7620001	7630000	-0.110966	B	Diplonema			452	chr1	48600000	48700000	-0.411944	B	Diplonema
454	chr1	7630001	7640000	-0.110966	B	Diplonema			453	chr1	48700000	48800000	-0.174171	B	Diplonema
455	chr1	7640001	7650000	-0.110966	B	Diplonema			454	chr1	48800000	48900000	-0.107845	B	Diplonema
456	chr1	7650001	7660000	-0.110966	B	Diplonema			455	chr1	48900000	49000000	-0.227436	B	Diplonema
457	chr1	7660001	7670000	-0.110966	B	Diplonema			456	chr1	49000000	49100000	-0.274452	B	Diplonema
458	chr1	7670001	7680000	-0.110966	B	Diplonema			457	chr1	49100000	49200000	-0.0920081	B	Diplonema
459	chr1	7680001	7690000	-0.110966	B	Diplonema			458	chr1	49200000	49300000	-0.300422	B	Diplonema
460	chr1	7690001	7700000	-0.110966	B	Diplonema			459	chr1	49300000	49400000	-0.452765	B	Diplonema
461	chr1	7700001	7710000	-0.0469974	B	Diplonema			460	chr1	49400000	49500000	-0.173885	B	Diplonema
462	chr1	7710001	7720000	-0.0469974	B	Diplonema			461	chr1	49500000	49600000	-0.121066	B	Diplonema
463	chr1	7720001	7730000	-0.0469974	B	Diplonema			462	chr1	49600000	49700000	-0.0777004	B	Diplonema
464	chr1	7730001	7740000	-0.0469974	B	Diplonema			463	chr1	49700000	49800000	-0.105773	B	Diplonema
465	chr1	7740001	7750000	-0.0469974	B	Diplonema			464	chr1	49800000	49900000	-0.135639	B	Diplonema
466	chr1	7750001	7760000	-0.0469974	B	Diplonema			465	chr1	49900000	50000000	-0.283035	B	Diplonema
467	chr1	7760001	7770000	-0.0469974	B	Diplonema			466	chr1	50000000	50100000	-0.170766	B	Diplonema
468	chr1	7770001	7780000	-0.0469974	B	Diplonema			467	chr1	50100000	50200000	-0.198142	B	Diplonema
469	chr1	7780001	7790000	-0.0469974	B	Diplonema			468	chr1	50200000	50300000	-0.20893	B	Diplonema
470	chr1	7790001	7800000	-0.0469974	B	Diplonema			469	chr1	50300000	50400000	-0.153898	B	Diplonema
471	chr1	7800001	7810000	-0.0469974	B	Diplonema			470	chr1	50400000	50500000	-0.264823	B	Diplonema
472	chr1	7810001	7820000	-0.0469974	B	Diplonema			471	chr1	50500000	50600000	-0.437464	B	Diplonema
473	chr1	7820001	7830000	-0.0469974	B	Diplonema			472	chr1	50600000	50700000	-0.0415039	B	Diplonema
474	chr1	7830001	7840000	-0.0469974	B	Diplonema			473	chr1	50700000	50800000	-0.40061	B	Diplonema
475	chr1	7840001	7850000	-0.0469974	B	Diplonema			474	chr1	50800000	50900000	-0.251663	B	Diplonema
476	chr1	7850001	7860000	-0.0469974	B	Diplonema			475	chr1	50900000	51000000	-0.270139	B	Diplonema
477	chr1	7860001	7870000	-0.0469974	B	Diplonema			476	chr1	51000000	51100000	-0.198555	B	Diplonema
478	chr1	7870001	7880000	-0.0469974	B	Diplonema			477	chr1	51100000	51200000	0.0279171	A	Diplonema
479	chr1	7880001	7890000	-0.0469974	B	Diplonema			478	chr1	51200000	51300000	-0.0558171	B	Diplonema
480	chr1	7890001	7900000	-0.0469974	B	Diplonema			479	chr1	51300000	51400000	-0.0522554	B	Diplonema
481	chr1	7900001	7910000	-0.0469974	B	Diplonema			480	chr1	51400000	51500000	-0.0756565	B	Diplonema
482	chr1	7910001	7920000	-0.0469974	B	Diplonema			481	chr1	51500000	51600000	-0.0960441	B	Diplonema
483	chr1	7920001	7930000	-0.0469974	B	Diplonema			482	chr1	51600000	51700000	-0.0408869	B	Diplonema
484	chr1	7930001	7940000	-0.0469974	B	Diplonema			483	chr1	51700000	51800000	-0.0441515	B	Diplonema
485	chr1	7940001	7950000	-0.0469974	B	Diplonema			484	chr1	51800000	51900000	-0.08999	B	Diplonema
486	chr1	7950001	7960000	-0.0469974	B	Diplonema			485	chr1	51900000	52000000	-0.0302384	B	Diplonema
487	chr1	7960001	7970000	-0.0469974	B	Diplonema			486	chr1	52000000	52100000	-0.0551357	B	Diplonema
488	chr1	7970001	7980000	-0.0469974	B	Diplonema			487	chr1	52100000	52200000	-0.0358141	B	Diplonema
489	chr1	7980001	7990000	-0.0469974	B	Diplonema			488	chr1	52200000	52300000	-0.123814	B	Diplonema
490	chr1	7990001	8000000	-0.0469974	B	Diplonema			489	chr1	52300000	52400000	-0.119665	B	Diplonema
491	chr1	8000001	8010000	-0.0469974	B	Diplonema			490	chr1	52400000	52500000	0.0991122	A	Diplonema
492	chr1	8010001	8020000	-0.0469974	B	Diplonema			491	chr1	52500000	52600000	0.00349178	A	Diplonema
493	chr1	8020001	8030000	-0.0469974	B	Diplonema			492	chr1	52600000	52700000	0.123277	A	Diplonema
494	chr1	8030001	8040000	-0.0469974	B	Diplonema			493	chr1	52700000	52800000	-0.0525554	B	Diplonema
495	chr1	8040001	8050000	-0.0469974	B	Diplonema			494	chr1	52800000	52900000	-0.0236318	B	Diplonema
496	chr1	8050001	8060000	-0.240862	B	Diplonema			495	chr1	52900000	53000000	-0.283073	B	Diplonema
497	chr1	8060001	8070000	-0.240862	B	Diplonema			496	chr1	53000000	53100000	-0.0247931	B	Diplonema
498	chr1	8070001	8080000	-0.240862	B	Diplonema			497	chr1	53100000	53200000	-0.122262	B	Diplonema
499	chr1	8080001	8090000	-0.240862	B	Diplonema			498	chr1	53200000	53300000	-0.127042	B	Diplonema
500	chr1	8090001	8100000	-0.240862	B	Diplonema			499	chr1	53300000	53400000	-0.219081	B	Diplonema
501	chr1	8100001	8110000	-0.240862	B	Diplonema			500	chr1	53400000	53500000	-0.689568	B	Diplonema
502	chr1	8110001	8120000	-0.240862	B	Diplonema			501	chr1	53500000	53600000	-0.617782	B	Diplonema
503	chr1	8120001	8130000	-0.240862	B	Diplonema			502	chr1	53600000	53700000	-0.540457	B	Diplonema
504	chr1	8130001	8140000	-0.240862	B	Diplonema			503	chr1	53700000	53800000	-0.378322	B	Diplonema
505	chr1	8140001	8150000	-0.240862	B	Diplonema			504	chr1	53800000	53900000	-0.21903	B	Diplonema
506	chr1	8150001	8160000	-0.240862	B	Diplonema			505	chr1	53900000	54000000	-0.174681	B	Diplonema
507	chr1	8160001	8170000	-0.240862	B	Diplonema			506	chr1	54000000	54100000	-0.00940085	B	Diplonema
508	chr1	8170001	8180000	-0.240862	B	Diplonema			507	chr1	54100000	54200000	-0.16702	B	Diplonema
509	chr1	8180001	8190000	-0.240862	B	Diplonema			508	chr1	54200000	54300000	-0.0582455	B	Diplonema
510	chr1	8190001	8200000	-0.240862	B	Diplonema			509	chr1	54300000	54400000	-0.195737	B	Diplonema
511	chr1	8200001	8210000	-0.240862	B	Diplonema			510	chr1	54400000	54500000	0.00913246	A	Diplonema
512	chr1	8210001	8220000	-0.240862	B	Diplonema			511	chr1	54500000	54600000	0.0198205	A	Diplonema
513	chr1	8220001	8230000	-0.240862	B	Diplonema			512	chr1	54600000	54700000	0.020421	A	Diplonema
514	chr1	8230001	8240000	-0.240862	B	Diplonema			513	chr1	54700000	54800000	0.102384	A	Diplonema
515	chr1	8240001	8250000	-0.240862	B	Diplonema			514	chr1	54800000	54900000	0.0207934	A	Diplonema
516	chr1	8250001	8260000	-0.240862	B	Diplonema			515	chr1	54900000	55000000	-0.0597061	B	Diplonema
517	chr1	8260001	8270000	-0.240862	B	Diplonema			516	chr1	55000000	55100000	-0.349442	B	Diplonema
518	chr1	8270001	8280000	-0.240862	B	Diplonema			517	chr1	55100000	55200000	-0.155377	B	Diplonema
519	chr1	8280001	8290000	-0.240862	B	Diplonema			518	chr1	55200000	55300000	-0.308709	B	Diplonema
520	chr1	8290001	8300000	-0.240862	B	Diplonema			519	chr1	55300000	55400000	-0.194609	B	Diplonema
521	chr1	8300001	8310000	-0.0463446	B	Diplonema			520	chr1	55400000	55500000	0.0884499	A	Diplonema
522	chr1	8310001	8320000	-0.0463446	B	Diplonema			521	chr1	55500000	55600000	-0.110276	B	Diplonema
523	chr1	8320001	8330000	-0.0463446	B	Diplonema			522	chr1	55600000	55700000	-0.216337	B	Diplonema
524	chr1	8330001	8340000	-0.0463446	B	Diplonema			523	chr1	55700000	55800000	0.000165153	A	Diplonema
525	chr1	8340001	8350000	-0.0463446	B	Diplonema			524	chr1	55800000	55900000	-0.0568768	B	Diplonema
526	chr1	8350001	8360000	-0.0463446	B	Diplonema			525	chr1	55900000	56000000	0.248372	A	Diplonema
527	chr1	8360001	8370000	-0.0463446	B	Diplonema			526	chr1	56000000	56100000	0.00117574	A	Diplonema
528	chr1	8370001	8380000	-0.0463446	B	Diplonema			527	chr1	56100000	56200000	-0.0749686	B	Diplonema
529	chr1	8380001	8390000	-0.0463446	B	Diplonema			528	chr1	56200000	56300000	-0.132008	B	Diplonema
530	chr1	8390001	8400000	-0.0463446	B	Diplonema			529	chr1	56300000	56400000	0.0893896	A	Diplonema
531	chr1	8400001	8410000	-0.0463446	B	Diplonema			530	chr1	56400000	56500000	-0.111873	B	Diplonema
532	chr1	8410001	8420000	-0.0463446	B	Diplonema			531	chr1	56500000	56600000	-0.0592058	B	Diplonema
533	chr1	8420001	8430000	-0.0463446	B	Diplonema			532	chr1	56600000	56700000	-0.00367899	B	Diplonema
534	chr1	8430001	8440000	-0.0463446	B	Diplonema			533	chr1	56700000	56800000	-0.0106867	B	Diplonema
535	chr1	8440001	8450000	-0.0463446	B	Diplonema			534	chr1	56800000	56900000	-0.177628	B	Diplonema
536	chr1	8450001	8460000	-0.0463446	B	Diplonema			535	chr1	56900000	57000000	-0.241357	B	Diplonema
537	chr1	8460001	8470000	-0.0463446	B	Diplonema			536	chr1	57000000	57100000	0.0472048	A	Diplonema
538	chr1	8470001	8480000	-0.0463446	B	Diplonema			537	chr1	57100000	57200000	0.112018	A	Diplonema
539	chr1	8480001	8490000	-0.0463446	B	Diplonema			538	chr1	57200000	57300000	0.0633958	A	Diplonema
540	chr1	8490001	8500000	-0.0463446	B	Diplonema			539	chr1	57300000	57400000	-0.160355	B	Diplonema
541	chr1	8500001	8510000	-0.0463446	B	Diplonema			540	chr1	57400000	57500000	0.0451369	A	Diplonema
542	chr1	8510001	8520000	-0.0463446	B	Diplonema			541	chr1	57500000	57600000	-0.00212815	B	Diplonema
543	chr1	8520001	8530000	-0.0463446	B	Diplonema			542	chr1	57600000	57700000	0.0397864	A	Diplonema
544	chr1	8530001	8540000	-0.0463446	B	Diplonema			543	chr1	57700000	57800000	0.00296765	A	Diplonema
545	chr1	8540001	8550000	-0.0463446	B	Diplonema			544	chr1	57800000	57900000	-0.0606233	B	Diplonema
546	chr1	8550001	8560000	-0.0463446	B	Diplonema			545	chr1	57900000	58000000	0.063428	A	Diplonema
547	chr1	8560001	8570000	-0.0463446	B	Diplonema			546	chr1	58000000	58100000	-0.0424529	B	Diplonema
548	chr1	8570001	8580000	-0.0463446	B	Diplonema			547	chr1	58100000	58200000	-0.0321058	B	Diplonema
549	chr1	8580001	8590000	-0.0463446	B	Diplonema			548	chr1	58200000	58300000	0.0472084	A	Diplonema
550	chr1	8590001	8600000	-0.0463446	B	Diplonema			549	chr1	58300000	58400000	0.117474	A	Diplonema
551	chr1	8600001	8610000	-0.0463446	B	Diplonema			550	chr1	58400000	58500000	0.0382957	A	Diplonema
552	chr1	8610001	8620000	-0.0463446	B	Diplonema			551	chr1	58500000	58600000	-0.162582	B	Diplonema
553	chr1	8620001	8630000	-0.0463446	B	Diplonema			552	chr1	58600000	58700000	-0.183034	B	Diplonema
554	chr1	8630001	8640000	-0.0463446	B	Diplonema			553	chr1	58700000	58800000	-0.184219	B	Diplonema
555	chr1	8640001	8650000	-0.0463446	B	Diplonema			554	chr1	58800000	58900000	-0.0578946	B	Diplonema
556	chr1	8650001	8660000	-0.0434073	B	Diplonema			555	chr1	58900000	59000000	-0.185027	B	Diplonema
557	chr1	8660001	8670000	-0.0434073	B	Diplonema			556	chr1	59000000	59100000	-0.5319	B	Diplonema
558	chr1	8670001	8680000	-0.0434073	B	Diplonema			557	chr1	59100000	59200000	-0.142694	B	Diplonema
559	chr1	8680001	8690000	-0.0434073	B	Diplonema			558	chr1	59200000	59300000	0.0462005	A	Diplonema
560	chr1	8690001	8700000	-0.0434073	B	Diplonema			559	chr1	59300000	59400000	-0.0133402	B	Diplonema
561	chr1	8700001	8710000	-0.0434073	B	Diplonema			560	chr1	59400000	59500000	0.148127	A	Diplonema
562	chr1	8710001	8720000	-0.0434073	B	Diplonema			561	chr1	59500000	59600000	0.241293	A	Diplonema
563	chr1	8720001	8730000	-0.0434073	B	Diplonema			562	chr1	59600000	59700000	-0.0825015	B	Diplonema
564	chr1	8730001	8740000	-0.0434073	B	Diplonema			563	chr1	59700000	59800000	-0.000594037	B	Diplonema
565	chr1	8740001	8750000	-0.0434073	B	Diplonema			564	chr1	59800000	59900000	-0.105971	B	Diplonema
566	chr1	8750001	8760000	-0.0434073	B	Diplonema			565	chr1	59900000	60000000	0.088671	A	Diplonema
567	chr1	8760001	8770000	-0.0434073	B	Diplonema			566	chr1	60000000	60100000	-0.0724419	B	Diplonema
568	chr1	8770001	8780000	-0.0434073	B	Diplonema			567	chr1	60100000	60200000	-0.20613	B	Diplonema
569	chr1	8780001	8790000	-0.0434073	B	Diplonema			568	chr1	60200000	60300000	-0.339593	B	Diplonema
570	chr1	8790001	8800000	-0.0434073	B	Diplonema			569	chr1	60300000	60400000	0.0303366	A	Diplonema
571	chr1	8800001	8810000	-0.0434073	B	Diplonema			570	chr1	60400000	60500000	0.00645928	A	Diplonema
572	chr1	8810001	8820000	-0.0434073	B	Diplonema			571	chr1	60500000	60600000	0.0638954	A	Diplonema
573	chr1	8820001	8830000	-0.0434073	B	Diplonema			572	chr1	60600000	60700000	0.20853	A	Diplonema
574	chr1	8830001	8840000	-0.0434073	B	Diplonema			573	chr1	60700000	60800000	0.168929	A	Diplonema
575	chr1	8840001	8850000	-0.0434073	B	Diplonema			574	chr1	60800000	60900000	0.255767	A	Diplonema
576	chr1	8850001	8860000	-0.0434073	B	Diplonema			575	chr1	60900000	61000000	0.0589976	A	Diplonema
577	chr1	8860001	8870000	-0.0434073	B	Diplonema			576	chr1	61000000	61100000	0.211406	A	Diplonema
578	chr1	8870001	8880000	-0.0434073	B	Diplonema			577	chr1	61100000	61200000	0.219692	A	Diplonema
579	chr1	8880001	8890000	-0.0434073	B	Diplonema			578	chr1	61200000	61300000	0.249094	A	Diplonema
580	chr1	8890001	8900000	-0.0434073	B	Diplonema			579	chr1	61300000	61400000	0.297479	A	Diplonema
581	chr1	8900001	8910000	-0.122715	B	Diplonema			580	chr1	61400000	61500000	0.162283	A	Diplonema
582	chr1	8910001	8920000	-0.122715	B	Diplonema			581	chr1	61500000	61600000	0.162522	A	Diplonema
583	chr1	8920001	8930000	-0.122715	B	Diplonema			582	chr1	61600000	61700000	0.176975	A	Diplonema
584	chr1	8930001	8940000	-0.122715	B	Diplonema			583	chr1	61700000	61800000	0.0451115	A	Diplonema
585	chr1	8940001	8950000	-0.122715	B	Diplonema			584	chr1	61800000	61900000	-0.072742	B	Diplonema
586	chr1	8950001	8960000	-0.122715	B	Diplonema			585	chr1	61900000	62000000	0.0111369	A	Diplonema
587	chr1	8960001	8970000	-0.122715	B	Diplonema			586	chr1	62000000	62100000	0.0780307	A	Diplonema
588	chr1	8970001	8980000	-0.122715	B	Diplonema			587	chr1	62100000	62200000	0.0901951	A	Diplonema
589	chr1	8980001	8990000	-0.122715	B	Diplonema			588	chr1	62200000	62300000	0.066304	A	Diplonema
590	chr1	8990001	9000000	-0.122715	B	Diplonema			589	chr1	62300000	62400000	0.142426	A	Diplonema
591	chr1	9000001	9010000	-0.122715	B	Diplonema			590	chr1	62400000	62500000	0.0810012	A	Diplonema
592	chr1	9010001	9020000	-0.122715	B	Diplonema			591	chr1	62500000	62600000	0.136406	A	Diplonema
593	chr1	9020001	9030000	-0.122715	B	Diplonema			592	chr1	62600000	62700000	0.268511	A	Diplonema
594	chr1	9030001	9040000	-0.122715	B	Diplonema			593	chr1	62700000	62800000	0.162818	A	Diplonema
595	chr1	9040001	9050000	-0.122715	B	Diplonema			594	chr1	62800000	62900000	0.158569	A	Diplonema
596	chr1	9050001	9060000	-0.122715	B	Diplonema			595	chr1	62900000	63000000	0.094333	A	Diplonema
597	chr1	9060001	9070000	-0.122715	B	Diplonema			596	chr1	63000000	63100000	0.0367789	A	Diplonema
598	chr1	9070001	9080000	-0.122715	B	Diplonema			597	chr1	63100000	63200000	-0.223594	B	Diplonema
599	chr1	9080001	9090000	-0.122715	B	Diplonema			598	chr1	63200000	63300000	-0.167063	B	Diplonema
600	chr1	9090001	9100000	-0.122715	B	Diplonema			599	chr1	63300000	63400000	0.0237294	A	Diplonema
601	chr1	9100001	9110000	-0.0349217	B	Diplonema			600	chr1	63400000	63500000	0.367465	A	Diplonema
602	chr1	9110001	9120000	-0.0349217	B	Diplonema			601	chr1	63500000	63600000	0.110704	A	Diplonema
603	chr1	9120001	9130000	-0.0349217	B	Diplonema			602	chr1	63600000	63700000	-0.0423781	B	Diplonema
604	chr1	9130001	9140000	-0.0349217	B	Diplonema			603	chr1	63700000	63800000	0.0505964	A	Diplonema
605	chr1	9140001	9150000	-0.0349217	B	Diplonema			604	chr1	63800000	63900000	0.00222897	A	Diplonema
606	chr1	9150001	9160000	-0.0349217	B	Diplonema			605	chr1	63900000	64000000	0.087502	A	Diplonema
607	chr1	9160001	9170000	-0.0349217	B	Diplonema			606	chr1	64000000	64100000	0.0983113	A	Diplonema
608	chr1	9170001	9180000	-0.0349217	B	Diplonema			607	chr1	64100000	64200000	0.131771	A	Diplonema
609	chr1	9180001	9190000	-0.0349217	B	Diplonema			608	chr1	64200000	64300000	0.036516	A	Diplonema
610	chr1	9190001	9200000	-0.0349217	B	Diplonema			609	chr1	64300000	64400000	0.166841	A	Diplonema
611	chr1	9200001	9210000	-0.0349217	B	Diplonema			610	chr1	64400000	64500000	0.0115395	A	Diplonema
612	chr1	9210001	9220000	-0.0349217	B	Diplonema			611	chr1	64500000	64600000	-0.0603937	B	Diplonema
613	chr1	9220001	9230000	-0.0349217	B	Diplonema			612	chr1	64600000	64700000	0.105771	A	Diplonema
614	chr1	9230001	9240000	-0.0349217	B	Diplonema			613	chr1	64700000	64800000	0.158447	A	Diplonema
615	chr1	9240001	9250000	-0.0349217	B	Diplonema			614	chr1	64800000	64900000	-0.0413231	B	Diplonema
616	chr1	9250001	9260000	-0.0349217	B	Diplonema			615	chr1	64900000	65000000	0.0325676	A	Diplonema
617	chr1	9260001	9270000	-0.0349217	B	Diplonema			616	chr1	65000000	65100000	0.131454	A	Diplonema
618	chr1	9270001	9280000	-0.0349217	B	Diplonema			617	chr1	65100000	65200000	-0.0498122	B	Diplonema
619	chr1	9280001	9290000	-0.0349217	B	Diplonema			618	chr1	65200000	65300000	-0.0608578	B	Diplonema
620	chr1	9290001	9300000	-0.0349217	B	Diplonema			619	chr1	65300000	65400000	0.07152	A	Diplonema
621	chr1	9300001	9310000	-0.0349217	B	Diplonema			620	chr1	65400000	65500000	0.0672531	A	Diplonema
622	chr1	9310001	9320000	-0.0349217	B	Diplonema			621	chr1	65500000	65600000	0.0944975	A	Diplonema
623	chr1	9320001	9330000	-0.0349217	B	Diplonema			622	chr1	65600000	65700000	0.133345	A	Diplonema
624	chr1	9330001	9340000	-0.0349217	B	Diplonema			623	chr1	65700000	65800000	0.0611057	A	Diplonema
625	chr1	9340001	9350000	-0.0349217	B	Diplonema			624	chr1	65800000	65900000	0.121855	A	Diplonema
626	chr1	9350001	9360000	-0.0349217	B	Diplonema			625	chr1	65900000	66000000	0.300641	A	Diplonema
627	chr1	9360001	9370000	-0.0349217	B	Diplonema			626	chr1	66000000	66100000	0.272722	A	Diplonema
628	chr1	9370001	9380000	-0.0349217	B	Diplonema			627	chr1	66100000	66200000	0.177933	A	Diplonema
629	chr1	9380001	9390000	-0.0349217	B	Diplonema			628	chr1	66200000	66300000	0.277512	A	Diplonema
630	chr1	9390001	9400000	-0.0349217	B	Diplonema			629	chr1	66300000	66400000	0.101678	A	Diplonema
631	chr1	9400001	9410000	-0.0349217	B	Diplonema			630	chr1	66400000	66500000	0.109395	A	Diplonema
632	chr1	9410001	9420000	-0.0349217	B	Diplonema			631	chr1	66500000	66600000	0.161032	A	Diplonema
633	chr1	9420001	9430000	-0.0349217	B	Diplonema			632	chr1	66600000	66700000	0.111388	A	Diplonema
634	chr1	9430001	9440000	-0.0349217	B	Diplonema			633	chr1	66700000	66800000	-0.0721033	B	Diplonema
635	chr1	9440001	9450000	-0.0349217	B	Diplonema			634	chr1	66800000	66900000	0.0474626	A	Diplonema
636	chr1	9450001	9460000	0.136423	A	Diplonema			635	chr1	66900000	67000000	0.202108	A	Diplonema
637	chr1	9460001	9470000	0.136423	A	Diplonema			636	chr1	67000000	67100000	-0.029937	B	Diplonema
638	chr1	9470001	9480000	0.136423	A	Diplonema			637	chr1	67100000	67200000	0.218552	A	Diplonema
639	chr1	9480001	9490000	0.136423	A	Diplonema			638	chr1	67200000	67300000	0.0511285	A	Diplonema
640	chr1	9490001	9500000	0.136423	A	Diplonema			639	chr1	67300000	67400000	-0.082063	B	Diplonema
641	chr1	9500001	9510000	0.136423	A	Diplonema			640	chr1	67400000	67500000	0.221514	A	Diplonema
642	chr1	9510001	9520000	0.136423	A	Diplonema			641	chr1	67500000	67600000	0.117992	A	Diplonema
643	chr1	9520001	9530000	0.136423	A	Diplonema			642	chr1	67600000	67700000	0.170841	A	Diplonema
644	chr1	9530001	9540000	0.136423	A	Diplonema			643	chr1	67700000	67800000	0.158714	A	Diplonema
645	chr1	9540001	9550000	0.136423	A	Diplonema			644	chr1	67800000	67900000	0.177824	A	Diplonema
646	chr1	9550001	9560000	0.136423	A	Diplonema			645	chr1	67900000	68000000	0.0234133	A	Diplonema
647	chr1	9560001	9570000	0.136423	A	Diplonema			646	chr1	68000000	68100000	0.00333305	A	Diplonema
648	chr1	9570001	9580000	0.136423	A	Diplonema			647	chr1	68100000	68200000	0.127835	A	Diplonema
649	chr1	9580001	9590000	0.136423	A	Diplonema			648	chr1	68200000	68300000	0.202358	A	Diplonema
650	chr1	9590001	9600000	0.136423	A	Diplonema			649	chr1	68300000	68400000	0.112159	A	Diplonema
651	chr1	9600001	9610000	0.136423	A	Diplonema			650	chr1	68400000	68500000	0.170778	A	Diplonema
652	chr1	9610001	9620000	0.136423	A	Diplonema			651	chr1	68500000	68600000	0.276976	A	Diplonema
653	chr1	9620001	9630000	0.136423	A	Diplonema			652	chr1	68600000	68700000	-0.0408813	B	Diplonema
654	chr1	9630001	9640000	0.136423	A	Diplonema			653	chr1	68700000	68800000	0.205564	A	Diplonema
655	chr1	9640001	9650000	0.136423	A	Diplonema			654	chr1	68800000	68900000	0.0886992	A	Diplonema
656	chr1	9650001	9660000	0.260444	A	Diplonema			655	chr1	68900000	69000000	0.216445	A	Diplonema
657	chr1	9660001	9670000	0.260444	A	Diplonema			656	chr1	69000000	69100000	0.0469868	A	Diplonema
658	chr1	9670001	9680000	0.260444	A	Diplonema			657	chr1	69100000	69200000	0.305565	A	Diplonema
659	chr1	9680001	9690000	0.260444	A	Diplonema			658	chr1	69200000	69300000	0.0231511	A	Diplonema
660	chr1	9690001	9700000	0.260444	A	Diplonema			659	chr1	69300000	69400000	0.0668261	A	Diplonema
661	chr1	9700001	9710000	0.260444	A	Diplonema			660	chr1	69400000	69500000	0.323443	A	Diplonema
662	chr1	9710001	9720000	0.260444	A	Diplonema			661	chr1	69500000	69600000	-0.00355657	B	Diplonema
663	chr1	9720001	9730000	0.260444	A	Diplonema			662	chr1	69600000	69700000	0.0418437	A	Diplonema
664	chr1	9730001	9740000	0.260444	A	Diplonema			663	chr1	69700000	69800000	0.104865	A	Diplonema
665	chr1	9740001	9750000	0.260444	A	Diplonema			664	chr1	69800000	69900000	0.106331	A	Diplonema
666	chr1	9750001	9760000	0.260444	A	Diplonema			665	chr1	69900000	70000000	-0.376752	B	Diplonema
667	chr1	9760001	9770000	0.260444	A	Diplonema			666	chr1	70000000	70100000	-0.398978	B	Diplonema
668	chr1	9770001	9780000	0.260444	A	Diplonema			667	chr1	70100000	70200000	-0.161828	B	Diplonema
669	chr1	9780001	9790000	0.260444	A	Diplonema			668	chr1	70200000	70300000	-0.119596	B	Diplonema
670	chr1	9790001	9800000	0.260444	A	Diplonema			669	chr1	70300000	70400000	-0.215345	B	Diplonema
671	chr1	9800001	9810000	0.260444	A	Diplonema			670	chr1	70400000	70500000	0.0240957	A	Diplonema
672	chr1	9810001	9820000	0.260444	A	Diplonema			671	chr1	70500000	70600000	-0.00811742	B	Diplonema
673	chr1	9820001	9830000	0.260444	A	Diplonema			672	chr1	70600000	70700000	-0.108336	B	Diplonema
674	chr1	9830001	9840000	0.260444	A	Diplonema			673	chr1	70700000	70800000	0.160513	A	Diplonema
675	chr1	9840001	9850000	0.260444	A	Diplonema			674	chr1	70800000	70900000	0.18276	A	Diplonema
676	chr1	9850001	9860000	0.260444	A	Diplonema			675	chr1	70900000	71000000	0.177706	A	Diplonema
677	chr1	9860001	9870000	0.260444	A	Diplonema			676	chr1	71000000	71100000	0.112336	A	Diplonema
678	chr1	9870001	9880000	0.260444	A	Diplonema			677	chr1	71100000	71200000	0.0939606	A	Diplonema
679	chr1	9880001	9890000	0.260444	A	Diplonema			678	chr1	71200000	71300000	0.0190052	A	Diplonema
680	chr1	9890001	9900000	0.260444	A	Diplonema			679	chr1	71300000	71400000	0.27639	A	Diplonema
681	chr1	9900001	9910000	0.260444	A	Diplonema			680	chr1	71400000	71500000	0.0756614	A	Diplonema
682	chr1	9910001	9920000	0.260444	A	Diplonema			681	chr1	71500000	71600000	0.0609414	A	Diplonema
683	chr1	9920001	9930000	0.260444	A	Diplonema			682	chr1	71600000	71700000	0.240203	A	Diplonema
684	chr1	9930001	9940000	0.260444	A	Diplonema			683	chr1	71700000	71800000	0.0491616	A	Diplonema
685	chr1	9940001	9950000	0.260444	A	Diplonema			684	chr1	71800000	71900000	0.136144	A	Diplonema
686	chr1	9950001	9960000	0.260444	A	Diplonema			685	chr1	71900000	72000000	0.0429556	A	Diplonema
687	chr1	9960001	9970000	0.260444	A	Diplonema			686	chr1	72000000	72100000	0.290535	A	Diplonema
688	chr1	9970001	9980000	0.260444	A	Diplonema			687	chr1	72100000	72200000	0.054007	A	Diplonema
689	chr1	9980001	9990000	0.260444	A	Diplonema			688	chr1	72200000	72300000	0.130351	A	Diplonema
690	chr1	9990001	10000000	0.260444	A	Diplonema			689	chr1	72300000	72400000	-0.00746264	B	Diplonema
691	chr1	10000001	10010000	0.341057	A	Diplonema			690	chr1	72400000	72500000	-0.0121982	B	Diplonema
692	chr1	10010001	10020000	0.341057	A	Diplonema			691	chr1	72500000	72600000	0.197152	A	Diplonema
693	chr1	10020001	10030000	0.341057	A	Diplonema			692	chr1	72600000	72700000	0.116922	A	Diplonema
694	chr1	10030001	10040000	0.341057	A	Diplonema			693	chr1	72700000	72800000	0.145856	A	Diplonema
695	chr1	10040001	10050000	0.341057	A	Diplonema			694	chr1	72800000	72900000	0.167559	A	Diplonema
696	chr1	10050001	10060000	0.341057	A	Diplonema			695	chr1	72900000	73000000	0.151962	A	Diplonema
697	chr1	10060001	10070000	0.341057	A	Diplonema			696	chr1	73000000	73100000	0.120449	A	Diplonema
698	chr1	10070001	10080000	0.341057	A	Diplonema			697	chr1	73100000	73200000	0.0658702	A	Diplonema
699	chr1	10080001	10090000	0.341057	A	Diplonema			698	chr1	73200000	73300000	-0.00992018	B	Diplonema
700	chr1	10090001	10100000	0.341057	A	Diplonema			699	chr1	73300000	73400000	0.0993403	A	Diplonema
701	chr1	10100001	10110000	0.341057	A	Diplonema			700	chr1	73400000	73500000	0.0409768	A	Diplonema
702	chr1	10110001	10120000	0.341057	A	Diplonema			701	chr1	73500000	73600000	0.155641	A	Diplonema
703	chr1	10120001	10130000	0.341057	A	Diplonema			702	chr1	73600000	73700000	0.288669	A	Diplonema
704	chr1	10130001	10140000	0.341057	A	Diplonema			703	chr1	73700000	73800000	0.293539	A	Diplonema
705	chr1	10140001	10150000	0.341057	A	Diplonema			704	chr1	73800000	73900000	0.236412	A	Diplonema
706	chr1	10150001	10160000	0.341057	A	Diplonema			705	chr1	73900000	74000000	0.43418	A	Diplonema
707	chr1	10160001	10170000	0.341057	A	Diplonema			706	chr1	74000000	74100000	0.21622	A	Diplonema
708	chr1	10170001	10180000	0.341057	A	Diplonema			707	chr1	74100000	74200000	0.274794	A	Diplonema
709	chr1	10180001	10190000	0.341057	A	Diplonema			708	chr1	74200000	74300000	0.0665679	A	Diplonema
710	chr1	10190001	10200000	0.341057	A	Diplonema			709	chr1	74300000	74400000	0.166417	A	Diplonema
711	chr1	10200001	10210000	0.341057	A	Diplonema			710	chr1	74400000	74500000	0.107204	A	Diplonema
712	chr1	10210001	10220000	0.341057	A	Diplonema			711	chr1	74500000	74600000	-0.328245	B	Diplonema
713	chr1	10220001	10230000	0.341057	A	Diplonema			712	chr1	74600000	74700000	-0.0725391	B	Diplonema
714	chr1	10230001	10240000	0.341057	A	Diplonema			713	chr1	74700000	74800000	0.121911	A	Diplonema
715	chr1	10240001	10250000	0.341057	A	Diplonema			714	chr1	74800000	74900000	0.099961	A	Diplonema
716	chr1	10250001	10260000	0.0848564	A	Diplonema			715	chr1	74900000	75000000	-0.097497	B	Diplonema
717	chr1	10260001	10270000	0.0848564	A	Diplonema			716	chr1	75100000	75200000	-0.0474643	B	Diplonema
718	chr1	10270001	10280000	0.0848564	A	Diplonema			717	chr1	75200000	75300000	0.177669	A	Diplonema
719	chr1	10280001	10290000	0.0848564	A	Diplonema			718	chr1	75300000	75400000	0.0567118	A	Diplonema
720	chr1	10290001	10300000	0.0848564	A	Diplonema			719	chr1	75400000	75500000	0.302946	A	Diplonema
721	chr1	10300001	10310000	0.0848564	A	Diplonema			720	chr1	75500000	75600000	0.0678733	A	Diplonema
722	chr1	10310001	10320000	0.0848564	A	Diplonema			721	chr1	75600000	75700000	0.227537	A	Diplonema
723	chr1	10320001	10330000	0.0848564	A	Diplonema			722	chr1	75700000	75800000	0.286766	A	Diplonema
724	chr1	10330001	10340000	0.0848564	A	Diplonema			723	chr1	75800000	75900000	0.123749	A	Diplonema
725	chr1	10340001	10350000	0.0848564	A	Diplonema			724	chr1	75900000	76000000	0.0537529	A	Diplonema
726	chr1	10350001	10360000	0.0848564	A	Diplonema			725	chr1	76000000	76100000	0.377486	A	Diplonema
727	chr1	10360001	10370000	0.0848564	A	Diplonema			726	chr1	76100000	76200000	0.214009	A	Diplonema
728	chr1	10370001	10380000	0.0848564	A	Diplonema			727	chr1	76200000	76300000	0.0808143	A	Diplonema
729	chr1	10380001	10390000	0.0848564	A	Diplonema			728	chr1	76300000	76400000	0.121645	A	Diplonema
730	chr1	10390001	10400000	0.0848564	A	Diplonema			729	chr1	76400000	76500000	0.141289	A	Diplonema
731	chr1	10400001	10410000	0.0848564	A	Diplonema			730	chr1	76500000	76600000	0.230944	A	Diplonema
732	chr1	10410001	10420000	0.0848564	A	Diplonema			731	chr1	76600000	76700000	0.102209	A	Diplonema
733	chr1	10420001	10430000	0.0848564	A	Diplonema			732	chr1	76700000	76800000	0.229975	A	Diplonema
734	chr1	10430001	10440000	0.0848564	A	Diplonema			733	chr1	76800000	76900000	0.0196929	A	Diplonema
735	chr1	10440001	10450000	0.0848564	A	Diplonema			734	chr1	76900000	77000000	0.366217	A	Diplonema
736	chr1	10450001	10460000	0.0848564	A	Diplonema			735	chr1	77000000	77100000	0.192059	A	Diplonema
737	chr1	10460001	10470000	0.0848564	A	Diplonema			736	chr1	77100000	77200000	0.0201854	A	Diplonema
738	chr1	10470001	10480000	0.0848564	A	Diplonema			737	chr1	77200000	77300000	-0.0294342	B	Diplonema
739	chr1	10480001	10490000	0.0848564	A	Diplonema			738	chr1	77300000	77400000	0.178776	A	Diplonema
740	chr1	10490001	10500000	0.0848564	A	Diplonema			739	chr1	77400000	77500000	0.302474	A	Diplonema
741	chr1	10500001	10510000	0.0848564	A	Diplonema			740	chr1	77500000	77600000	0.0599893	A	Diplonema
742	chr1	10510001	10520000	0.0848564	A	Diplonema			741	chr1	77600000	77700000	0.0756289	A	Diplonema
743	chr1	10520001	10530000	0.0848564	A	Diplonema			742	chr1	77700000	77800000	0.250644	A	Diplonema
744	chr1	10530001	10540000	0.0848564	A	Diplonema			743	chr1	77800000	77900000	0.181058	A	Diplonema
745	chr1	10540001	10550000	0.0848564	A	Diplonema			744	chr1	77900000	78000000	0.192741	A	Diplonema
746	chr1	10550001	10560000	0.0848564	A	Diplonema			745	chr1	78000000	78100000	0.205078	A	Diplonema
747	chr1	10560001	10570000	0.0848564	A	Diplonema			746	chr1	78100000	78200000	0.301063	A	Diplonema
748	chr1	10570001	10580000	0.0848564	A	Diplonema			747	chr1	78200000	78300000	0.304827	A	Diplonema
749	chr1	10580001	10590000	0.0848564	A	Diplonema			748	chr1	78300000	78400000	-0.0319039	B	Diplonema
750	chr1	10590001	10600000	0.0848564	A	Diplonema			749	chr1	78400000	78500000	-0.0126869	B	Diplonema
751	chr1	10600001	10610000	0.0848564	A	Diplonema			750	chr1	78500000	78600000	0.0114942	A	Diplonema
752	chr1	10610001	10620000	0.0848564	A	Diplonema			751	chr1	78600000	78700000	0.033768	A	Diplonema
753	chr1	10620001	10630000	0.0848564	A	Diplonema			752	chr1	78700000	78800000	0.00894286	A	Diplonema
754	chr1	10630001	10640000	0.0848564	A	Diplonema			753	chr1	78800000	78900000	0.0765275	A	Diplonema
755	chr1	10640001	10650000	0.0848564	A	Diplonema			754	chr1	78900000	79000000	0.0613849	A	Diplonema
756	chr1	10650001	10660000	0.0848564	A	Diplonema			755	chr1	79000000	79100000	-0.0359436	B	Diplonema
757	chr1	10660001	10670000	0.0848564	A	Diplonema			756	chr1	79100000	79200000	-0.0263779	B	Diplonema
758	chr1	10670001	10680000	0.0848564	A	Diplonema			757	chr1	79200000	79300000	0.139709	A	Diplonema
759	chr1	10680001	10690000	0.0848564	A	Diplonema			758	chr1	79300000	79400000	0.246868	A	Diplonema
760	chr1	10690001	10700000	0.0848564	A	Diplonema			759	chr1	79400000	79500000	0.00901879	A	Diplonema
761	chr1	10700001	10710000	0.0848564	A	Diplonema			760	chr1	79500000	79600000	0.171659	A	Diplonema
762	chr1	10710001	10720000	0.0848564	A	Diplonema			761	chr1	79600000	79700000	-0.0458395	B	Diplonema
763	chr1	10720001	10730000	0.0848564	A	Diplonema			762	chr1	79700000	79800000	-0.219885	B	Diplonema
764	chr1	10730001	10740000	0.0848564	A	Diplonema			763	chr1	79800000	79900000	0.122684	A	Diplonema
765	chr1	10740001	10750000	0.0848564	A	Diplonema			764	chr1	79900000	80000000	-0.0308968	B	Diplonema
766	chr1	10750001	10760000	0.0848564	A	Diplonema			765	chr1	80000000	80100000	0.212642	A	Diplonema
767	chr1	10760001	10770000	0.0848564	A	Diplonema			766	chr1	80100000	80200000	0.255569	A	Diplonema
768	chr1	10770001	10780000	0.0848564	A	Diplonema			767	chr1	80200000	80300000	-0.0364015	B	Diplonema
769	chr1	10780001	10790000	0.0848564	A	Diplonema			768	chr1	80300000	80400000	-0.0683066	B	Diplonema
770	chr1	10790001	10800000	0.0848564	A	Diplonema			769	chr1	80400000	80500000	0.222805	A	Diplonema
771	chr1	10800001	10810000	-0.234008	B	Diplonema			770	chr1	80500000	80600000	0.157737	A	Diplonema
772	chr1	10810001	10820000	-0.234008	B	Diplonema			771	chr1	80600000	80700000	-0.12059	B	Diplonema
773	chr1	10820001	10830000	-0.234008	B	Diplonema			772	chr1	80700000	80800000	0.167178	A	Diplonema
774	chr1	10830001	10840000	-0.234008	B	Diplonema			773	chr1	80800000	80900000	0.0733532	A	Diplonema
775	chr1	10840001	10850000	-0.234008	B	Diplonema			774	chr1	80900000	81000000	0.0932596	A	Diplonema
776	chr1	10850001	10860000	-0.234008	B	Diplonema			775	chr1	81000000	81100000	0.21691	A	Diplonema
777	chr1	10860001	10870000	-0.234008	B	Diplonema			776	chr1	81100000	81200000	0.0498987	A	Diplonema
778	chr1	10870001	10880000	-0.234008	B	Diplonema			777	chr1	81200000	81300000	0.325878	A	Diplonema
779	chr1	10880001	10890000	-0.234008	B	Diplonema			778	chr1	81300000	81400000	-0.123677	B	Diplonema
780	chr1	10890001	10900000	-0.234008	B	Diplonema			779	chr1	81400000	81500000	-0.028893	B	Diplonema
781	chr1	10900001	10910000	-0.234008	B	Diplonema			780	chr1	81500000	81600000	0.2167	A	Diplonema
782	chr1	10910001	10920000	-0.234008	B	Diplonema			781	chr1	81600000	81700000	0.0385394	A	Diplonema
783	chr1	10920001	10930000	-0.234008	B	Diplonema			782	chr1	81700000	81800000	0.0952543	A	Diplonema
784	chr1	10930001	10940000	-0.234008	B	Diplonema			783	chr1	81800000	81900000	0.0214119	A	Diplonema
785	chr1	10940001	10950000	-0.234008	B	Diplonema			784	chr1	81900000	82000000	-0.0608005	B	Diplonema
786	chr1	10950001	10960000	-0.235966	B	Diplonema			785	chr1	82000000	82100000	0.0364712	A	Diplonema
787	chr1	10960001	10970000	-0.235966	B	Diplonema			786	chr1	82100000	82200000	0.107746	A	Diplonema
788	chr1	10970001	10980000	-0.235966	B	Diplonema			787	chr1	82200000	82300000	0.132631	A	Diplonema
789	chr1	10980001	10990000	-0.235966	B	Diplonema			788	chr1	82300000	82400000	0.117109	A	Diplonema
790	chr1	10990001	11000000	-0.235966	B	Diplonema			789	chr1	82400000	82500000	0.0556599	A	Diplonema
791	chr1	11000001	11010000	-0.235966	B	Diplonema			790	chr1	82500000	82600000	-0.0104536	B	Diplonema
792	chr1	11010001	11020000	-0.235966	B	Diplonema			791	chr1	82600000	82700000	0.0753983	A	Diplonema
793	chr1	11020001	11030000	-0.235966	B	Diplonema			792	chr1	82700000	82800000	0.157365	A	Diplonema
794	chr1	11030001	11040000	-0.235966	B	Diplonema			793	chr1	82800000	82900000	-0.107231	B	Diplonema
795	chr1	11040001	11050000	-0.235966	B	Diplonema			794	chr1	82900000	83000000	-0.0821692	B	Diplonema
796	chr1	11050001	11060000	-0.0411227	B	Diplonema			795	chr1	83000000	83100000	-0.030164	B	Diplonema
797	chr1	11060001	11070000	-0.0411227	B	Diplonema			796	chr1	83100000	83200000	-0.32179	B	Diplonema
798	chr1	11070001	11080000	-0.0411227	B	Diplonema			797	chr1	83200000	83300000	0.163754	A	Diplonema
799	chr1	11080001	11090000	-0.0411227	B	Diplonema			798	chr1	83300000	83400000	-0.106978	B	Diplonema
800	chr1	11090001	11100000	-0.0411227	B	Diplonema			799	chr1	83400000	83500000	-0.0215328	B	Diplonema
801	chr1	11100001	11110000	-0.0411227	B	Diplonema			800	chr1	83500000	83600000	0.205256	A	Diplonema
802	chr1	11110001	11120000	-0.0411227	B	Diplonema			801	chr1	83600000	83700000	0.00998421	A	Diplonema
803	chr1	11120001	11130000	-0.0411227	B	Diplonema			802	chr1	83700000	83800000	0.167189	A	Diplonema
804	chr1	11130001	11140000	-0.0411227	B	Diplonema			803	chr1	83800000	83900000	0.200055	A	Diplonema
805	chr1	11140001	11150000	-0.0411227	B	Diplonema			804	chr1	83900000	84000000	0.171706	A	Diplonema
806	chr1	11150001	11160000	-0.0411227	B	Diplonema			805	chr1	84000000	84100000	0.128573	A	Diplonema
807	chr1	11160001	11170000	-0.0411227	B	Diplonema			806	chr1	84100000	84200000	-0.0836191	B	Diplonema
808	chr1	11170001	11180000	-0.0411227	B	Diplonema			807	chr1	84200000	84300000	0.094927	A	Diplonema
809	chr1	11180001	11190000	-0.0411227	B	Diplonema			808	chr1	84300000	84400000	-0.101763	B	Diplonema
810	chr1	11190001	11200000	-0.0411227	B	Diplonema			809	chr1	84400000	84500000	0.10275	A	Diplonema
811	chr1	11200001	11210000	-0.0411227	B	Diplonema			810	chr1	84500000	84600000	-0.0683685	B	Diplonema
812	chr1	11210001	11220000	-0.0411227	B	Diplonema			811	chr1	84600000	84700000	0.198173	A	Diplonema
813	chr1	11220001	11230000	-0.0411227	B	Diplonema			812	chr1	84700000	84800000	-0.345118	B	Diplonema
814	chr1	11230001	11240000	-0.0411227	B	Diplonema			813	chr1	84800000	84900000	-0.206436	B	Diplonema
815	chr1	11240001	11250000	-0.0411227	B	Diplonema			814	chr1	84900000	85000000	-0.278402	B	Diplonema
816	chr1	11250001	11260000	-0.0411227	B	Diplonema			815	chr1	85000000	85100000	-0.228354	B	Diplonema
817	chr1	11260001	11270000	-0.0411227	B	Diplonema			816	chr1	85100000	85200000	-0.490498	B	Diplonema
818	chr1	11270001	11280000	-0.0411227	B	Diplonema			817	chr1	85200000	85300000	-0.232098	B	Diplonema
819	chr1	11280001	11290000	-0.0411227	B	Diplonema			818	chr1	85300000	85400000	-0.266076	B	Diplonema
820	chr1	11290001	11300000	-0.0411227	B	Diplonema			819	chr1	85500000	85600000	-0.127069	B	Diplonema
821	chr1	11300001	11310000	-0.0411227	B	Diplonema			820	chr1	85600000	85700000	-0.0554859	B	Diplonema
822	chr1	11310001	11320000	-0.0411227	B	Diplonema			821	chr1	85700000	85800000	-0.0940725	B	Diplonema
823	chr1	11320001	11330000	-0.0411227	B	Diplonema			822	chr1	85800000	85900000	-0.0117678	B	Diplonema
824	chr1	11330001	11340000	-0.0411227	B	Diplonema			823	chr1	85900000	86000000	-0.0403485	B	Diplonema
825	chr1	11340001	11350000	-0.0411227	B	Diplonema			824	chr1	86000000	86100000	-0.069514	B	Diplonema
826	chr1	11350001	11360000	-0.0411227	B	Diplonema			825	chr1	86100000	86200000	-0.0689334	B	Diplonema
827	chr1	11360001	11370000	-0.0411227	B	Diplonema			826	chr1	86200000	86300000	-0.110805	B	Diplonema
828	chr1	11370001	11380000	-0.0411227	B	Diplonema			827	chr1	86300000	86400000	0.129771	A	Diplonema
829	chr1	11380001	11390000	-0.0411227	B	Diplonema			828	chr1	86400000	86500000	0.131623	A	Diplonema
830	chr1	11390001	11400000	-0.0411227	B	Diplonema			829	chr1	86500000	86600000	0.114343	A	Diplonema
831	chr1	11400001	11410000	-0.0456919	B	Diplonema			830	chr1	86600000	86700000	0.241552	A	Diplonema
832	chr1	11410001	11420000	-0.0456919	B	Diplonema			831	chr1	86700000	86800000	-0.160626	B	Diplonema
833	chr1	11420001	11430000	-0.0456919	B	Diplonema			832	chr1	86800000	86900000	-0.184536	B	Diplonema
834	chr1	11430001	11440000	-0.0456919	B	Diplonema			833	chr1	86900000	87000000	-0.0337045	B	Diplonema
835	chr1	11440001	11450000	-0.0456919	B	Diplonema			834	chr1	87000000	87100000	-0.0367379	B	Diplonema
836	chr1	11450001	11460000	-0.0456919	B	Diplonema			835	chr1	87100000	87200000	0.0077747	A	Diplonema
837	chr1	11460001	11470000	-0.0456919	B	Diplonema			836	chr1	87200000	87300000	-0.0587329	B	Diplonema
838	chr1	11470001	11480000	-0.0456919	B	Diplonema			837	chr1	87300000	87400000	-0.24979	B	Diplonema
839	chr1	11480001	11490000	-0.0456919	B	Diplonema			838	chr1	87400000	87500000	0.00694928	A	Diplonema
840	chr1	11490001	11500000	-0.0456919	B	Diplonema			839	chr1	87500000	87600000	0.133709	A	Diplonema
841	chr1	11500001	11510000	-0.0456919	B	Diplonema			840	chr1	87600000	87700000	0.0282746	A	Diplonema
842	chr1	11510001	11520000	-0.0456919	B	Diplonema			841	chr1	87700000	87800000	-0.0470695	B	Diplonema
843	chr1	11520001	11530000	-0.0456919	B	Diplonema			842	chr1	87800000	87900000	0.11951	A	Diplonema
844	chr1	11530001	11540000	-0.0456919	B	Diplonema			843	chr1	87900000	88000000	-0.118161	B	Diplonema
845	chr1	11540001	11550000	-0.0456919	B	Diplonema			844	chr1	88000000	88100000	0.0418383	A	Diplonema
846	chr1	11550001	11560000	-0.0456919	B	Diplonema			845	chr1	88100000	88200000	-0.119767	B	Diplonema
847	chr1	11560001	11570000	-0.0456919	B	Diplonema			846	chr1	88200000	88300000	-9.79691	B	Diplonema
848	chr1	11570001	11580000	-0.0456919	B	Diplonema			847	chr1	88300000	88400000	-6.91249	B	Diplonema
849	chr1	11580001	11590000	-0.0456919	B	Diplonema			848	chr1	88400000	88500000	0.297631	A	Diplonema
850	chr1	11590001	11600000	-0.0456919	B	Diplonema			849	chr1	88500000	88600000	0.29421	A	Diplonema
851	chr1	11600001	11610000	-0.0456919	B	Diplonema			850	chr1	88600000	88700000	0.155563	A	Diplonema
852	chr1	11610001	11620000	-0.0456919	B	Diplonema			851	chr1	88700000	88800000	0.271698	A	Diplonema
853	chr1	11620001	11630000	-0.0456919	B	Diplonema			852	chr1	88800000	88900000	0.247723	A	Diplonema
854	chr1	11630001	11640000	-0.0456919	B	Diplonema			853	chr1	88900000	89000000	0.236677	A	Diplonema
855	chr1	11640001	11650000	-0.0456919	B	Diplonema			854	chr1	89000000	89100000	0.128713	A	Diplonema
856	chr1	11650001	11660000	-0.12141	B	Diplonema			855	chr1	89100000	89200000	0.287653	A	Diplonema
857	chr1	11660001	11670000	-0.12141	B	Diplonema			856	chr1	89200000	89300000	0.309729	A	Diplonema
858	chr1	11670001	11680000	-0.12141	B	Diplonema			857	chr1	89300000	89400000	0.105295	A	Diplonema
859	chr1	11680001	11690000	-0.12141	B	Diplonema			858	chr1	89400000	89500000	0.184697	A	Diplonema
860	chr1	11690001	11700000	-0.12141	B	Diplonema			859	chr1	89500000	89600000	0.215679	A	Diplonema
861	chr1	11700001	11710000	-0.12141	B	Diplonema			860	chr1	89600000	89700000	0.110889	A	Diplonema
862	chr1	11710001	11720000	-0.12141	B	Diplonema			861	chr1	89700000	89800000	0.148825	A	Diplonema
863	chr1	11720001	11730000	-0.12141	B	Diplonema			862	chr1	89800000	89900000	0.276061	A	Diplonema
864	chr1	11730001	11740000	-0.12141	B	Diplonema			863	chr1	89900000	90000000	0.0892744	A	Diplonema
865	chr1	11740001	11750000	-0.12141	B	Diplonema			864	chr1	90000000	90100000	0.293114	A	Diplonema
866	chr1	11750001	11760000	-0.12141	B	Diplonema			865	chr1	90100000	90200000	0.331006	A	Diplonema
867	chr1	11760001	11770000	-0.12141	B	Diplonema			866	chr1	90200000	90300000	0.238596	A	Diplonema
868	chr1	11770001	11780000	-0.12141	B	Diplonema			867	chr1	90300000	90400000	0.217916	A	Diplonema
869	chr1	11780001	11790000	-0.12141	B	Diplonema			868	chr1	90400000	90500000	0.410327	A	Diplonema
870	chr1	11790001	11800000	-0.12141	B	Diplonema			869	chr1	90500000	90600000	0.269869	A	Diplonema
871	chr1	11800001	11810000	-0.12141	B	Diplonema			870	chr1	90600000	90700000	0.100407	A	Diplonema
872	chr1	11810001	11820000	-0.12141	B	Diplonema			871	chr1	90700000	90800000	0.284105	A	Diplonema
873	chr1	11820001	11830000	-0.12141	B	Diplonema			872	chr1	90800000	90900000	0.410749	A	Diplonema
874	chr1	11830001	11840000	-0.12141	B	Diplonema			873	chr1	90900000	91000000	0.372357	A	Diplonema
875	chr1	11840001	11850000	-0.12141	B	Diplonema			874	chr1	91000000	91100000	0.180137	A	Diplonema
876	chr1	11850001	11860000	-0.12141	B	Diplonema			875	chr1	91100000	91200000	-0.16142	B	Diplonema
877	chr1	11860001	11870000	-0.12141	B	Diplonema			876	chr1	91200000	91300000	-0.0301807	B	Diplonema
878	chr1	11870001	11880000	-0.12141	B	Diplonema			877	chr1	91300000	91400000	0.116651	A	Diplonema
879	chr1	11880001	11890000	-0.12141	B	Diplonema			878	chr1	91400000	91500000	-0.0183388	B	Diplonema
880	chr1	11890001	11900000	-0.12141	B	Diplonema			879	chr1	91500000	91600000	0.00884119	A	Diplonema
881	chr1	11900001	11910000	-0.12141	B	Diplonema			880	chr1	91600000	91700000	0.154147	A	Diplonema
882	chr1	11910001	11920000	-0.12141	B	Diplonema			881	chr1	91700000	91800000	0.200632	A	Diplonema
883	chr1	11920001	11930000	-0.12141	B	Diplonema			882	chr1	91800000	91900000	0.176858	A	Diplonema
884	chr1	11930001	11940000	-0.12141	B	Diplonema			883	chr1	91900000	92000000	0.309357	A	Diplonema
885	chr1	11940001	11950000	-0.12141	B	Diplonema			884	chr1	92000000	92100000	0.301615	A	Diplonema
886	chr1	11950001	11960000	-0.120431	B	Diplonema			885	chr1	92100000	92200000	0.136633	A	Diplonema
887	chr1	11960001	11970000	-0.120431	B	Diplonema			886	chr1	92200000	92300000	0.297693	A	Diplonema
888	chr1	11970001	11980000	-0.120431	B	Diplonema			887	chr1	92300000	92400000	0.239245	A	Diplonema
889	chr1	11980001	11990000	-0.120431	B	Diplonema			888	chr1	92400000	92500000	0.377085	A	Diplonema
890	chr1	11990001	12000000	-0.120431	B	Diplonema			889	chr1	92500000	92600000	0.150492	A	Diplonema
891	chr1	12000001	12010000	-0.120431	B	Diplonema			890	chr1	92600000	92700000	0.260401	A	Diplonema
892	chr1	12010001	12020000	-0.120431	B	Diplonema			891	chr1	92700000	92800000	0.325789	A	Diplonema
893	chr1	12020001	12030000	-0.120431	B	Diplonema			892	chr1	92800000	92900000	0.304446	A	Diplonema
894	chr1	12030001	12040000	-0.120431	B	Diplonema			893	chr1	92900000	93000000	0.184277	A	Diplonema
895	chr1	12040001	12050000	-0.120431	B	Diplonema			894	chr1	93000000	93100000	0.413722	A	Diplonema
896	chr1	12050001	12060000	-0.120431	B	Diplonema			895	chr1	93100000	93200000	0.182328	A	Diplonema
897	chr1	12060001	12070000	-0.120431	B	Diplonema			896	chr1	93200000	93300000	0.27292	A	Diplonema
898	chr1	12070001	12080000	-0.120431	B	Diplonema			897	chr1	93300000	93400000	-0.215816	B	Diplonema
899	chr1	12080001	12090000	-0.120431	B	Diplonema			898	chr1	93400000	93500000	-0.653668	B	Diplonema
900	chr1	12090001	12100000	-0.120431	B	Diplonema			899	chr1	93500000	93600000	0.0688056	A	Diplonema
901	chr1	12100001	12110000	-0.120431	B	Diplonema			900	chr1	93600000	93700000	-0.0104725	B	Diplonema
902	chr1	12110001	12120000	-0.120431	B	Diplonema			901	chr1	93700000	93800000	0.00420438	A	Diplonema
903	chr1	12120001	12130000	-0.120431	B	Diplonema			902	chr1	93800000	93900000	0.00939336	A	Diplonema
904	chr1	12130001	12140000	-0.120431	B	Diplonema			903	chr1	94000000	94100000	0.290964	A	Diplonema
905	chr1	12140001	12150000	-0.120431	B	Diplonema			904	chr1	94100000	94200000	-0.0264889	B	Diplonema
906	chr1	12150001	12160000	-0.245757	B	Diplonema			905	chr1	94200000	94300000	0.25344	A	Diplonema
907	chr1	12160001	12170000	-0.245757	B	Diplonema			906	chr1	94300000	94400000	0.256513	A	Diplonema
908	chr1	12170001	12180000	-0.245757	B	Diplonema			907	chr1	94400000	94500000	0.251493	A	Diplonema
909	chr1	12180001	12190000	-0.245757	B	Diplonema			908	chr1	94500000	94600000	0.298883	A	Diplonema
910	chr1	12190001	12200000	-0.245757	B	Diplonema			909	chr1	94600000	94700000	0.284087	A	Diplonema
911	chr1	12200001	12210000	-0.245757	B	Diplonema			910	chr1	94700000	94800000	0.204314	A	Diplonema
912	chr1	12210001	12220000	-0.245757	B	Diplonema			911	chr1	94800000	94900000	0.246146	A	Diplonema
913	chr1	12220001	12230000	-0.245757	B	Diplonema			912	chr1	94900000	95000000	0.215226	A	Diplonema
914	chr1	12230001	12240000	-0.245757	B	Diplonema			913	chr1	95000000	95100000	0.208686	A	Diplonema
915	chr1	12240001	12250000	-0.245757	B	Diplonema			914	chr1	95100000	95200000	0.11662	A	Diplonema
916	chr1	12250001	12260000	-0.245757	B	Diplonema			915	chr1	95200000	95300000	0.249411	A	Diplonema
917	chr1	12260001	12270000	-0.245757	B	Diplonema			916	chr1	95300000	95400000	0.160242	A	Diplonema
918	chr1	12270001	12280000	-0.245757	B	Diplonema			917	chr1	95400000	95500000	-0.0610081	B	Diplonema
919	chr1	12280001	12290000	-0.245757	B	Diplonema			918	chr1	95500000	95600000	0.225692	A	Diplonema
920	chr1	12290001	12300000	-0.245757	B	Diplonema			919	chr1	95600000	95700000	0.400468	A	Diplonema
921	chr1	12300001	12310000	-0.245757	B	Diplonema			920	chr1	95700000	95800000	0.357489	A	Diplonema
922	chr1	12310001	12320000	-0.245757	B	Diplonema			921	chr1	95800000	95900000	0.263418	A	Diplonema
923	chr1	12320001	12330000	-0.245757	B	Diplonema			922	chr1	95900000	96000000	0.127248	A	Diplonema
924	chr1	12330001	12340000	-0.245757	B	Diplonema			923	chr1	96000000	96100000	0.227104	A	Diplonema
925	chr1	12340001	12350000	-0.245757	B	Diplonema			924	chr1	96100000	96200000	0.263102	A	Diplonema
926	chr1	12350001	12360000	-0.245757	B	Diplonema			925	chr1	96200000	96300000	0.159481	A	Diplonema
927	chr1	12360001	12370000	-0.245757	B	Diplonema			926	chr1	96300000	96400000	0.307592	A	Diplonema
928	chr1	12370001	12380000	-0.245757	B	Diplonema			927	chr1	96400000	96500000	0.146379	A	Diplonema
929	chr1	12380001	12390000	-0.245757	B	Diplonema			928	chr1	96500000	96600000	0.204437	A	Diplonema
930	chr1	12390001	12400000	-0.245757	B	Diplonema			929	chr1	96600000	96700000	0.0534947	A	Diplonema
931	chr1	12400001	12410000	-0.245757	B	Diplonema			930	chr1	96700000	96800000	0.134514	A	Diplonema
932	chr1	12410001	12420000	-0.245757	B	Diplonema			931	chr1	96800000	96900000	0.159073	A	Diplonema
933	chr1	12420001	12430000	-0.245757	B	Diplonema			932	chr1	96900000	97000000	0.143596	A	Diplonema
934	chr1	12430001	12440000	-0.245757	B	Diplonema			933	chr1	97000000	97100000	-0.366156	B	Diplonema
935	chr1	12440001	12450000	-0.245757	B	Diplonema			934	chr1	97300000	97400000	-0.409083	B	Diplonema
936	chr1	12450001	12460000	-0.245757	B	Diplonema			935	chr1	97400000	97500000	-0.295225	B	Diplonema
937	chr1	12460001	12470000	-0.245757	B	Diplonema			936	chr1	97500000	97600000	-0.179995	B	Diplonema
938	chr1	12470001	12480000	-0.245757	B	Diplonema			937	chr1	97600000	97700000	0.0723664	A	Diplonema
939	chr1	12480001	12490000	-0.245757	B	Diplonema			938	chr1	97700000	97800000	-0.102192	B	Diplonema
940	chr1	12490001	12500000	-0.245757	B	Diplonema			939	chr1	97800000	97900000	-0.036567	B	Diplonema
941	chr1	12500001	12510000	-0.245757	B	Diplonema			940	chr1	97900000	98000000	0.199257	A	Diplonema
942	chr1	12510001	12520000	-0.245757	B	Diplonema			941	chr1	98000000	98100000	0.0520089	A	Diplonema
943	chr1	12520001	12530000	-0.245757	B	Diplonema			942	chr1	98100000	98200000	0.242344	A	Diplonema
944	chr1	12530001	12540000	-0.245757	B	Diplonema			943	chr1	98200000	98300000	-0.01331	B	Diplonema
945	chr1	12540001	12550000	-0.245757	B	Diplonema			944	chr1	98300000	98400000	0.153059	A	Diplonema
946	chr1	12550001	12560000	-0.245757	B	Diplonema			945	chr1	98400000	98500000	-0.394513	B	Diplonema
947	chr1	12560001	12570000	-0.245757	B	Diplonema			946	chr1	98500000	98600000	-0.0838048	B	Diplonema
948	chr1	12570001	12580000	-0.245757	B	Diplonema			947	chr1	98600000	98700000	-0.0665273	B	Diplonema
949	chr1	12580001	12590000	-0.245757	B	Diplonema			948	chr1	98700000	98800000	0.171467	A	Diplonema
950	chr1	12590001	12600000	-0.245757	B	Diplonema			949	chr1	98800000	98900000	0.119498	A	Diplonema
951	chr1	12600001	12610000	-0.245757	B	Diplonema			950	chr1	98900000	99000000	0.105194	A	Diplonema
952	chr1	12610001	12620000	-0.245757	B	Diplonema			951	chr1	99000000	99100000	0.23062	A	Diplonema
953	chr1	12620001	12630000	-0.245757	B	Diplonema			952	chr1	99100000	99200000	0.0672843	A	Diplonema
954	chr1	12630001	12640000	-0.245757	B	Diplonema			953	chr1	99200000	99300000	0.254302	A	Diplonema
955	chr1	12640001	12650000	-0.245757	B	Diplonema			954	chr1	99300000	99400000	0.275465	A	Diplonema
956	chr1	12650001	12660000	-0.226175	B	Diplonema			955	chr1	99400000	99500000	0.1674	A	Diplonema
957	chr1	12660001	12670000	-0.226175	B	Diplonema			956	chr1	99500000	99600000	-0.0612516	B	Diplonema
958	chr1	12670001	12680000	-0.226175	B	Diplonema			957	chr1	99600000	99700000	0.106587	A	Diplonema
959	chr1	12680001	12690000	-0.226175	B	Diplonema			958	chr1	99700000	99800000	0.310215	A	Diplonema
960	chr1	12690001	12700000	-0.226175	B	Diplonema			959	chr1	99800000	99900000	0.201692	A	Diplonema
961	chr1	12700001	12710000	-0.226175	B	Diplonema			960	chr1	99900000	100000000	0.152239	A	Diplonema
962	chr1	12710001	12720000	-0.226175	B	Diplonema			961	chr1	100000000	100100000	0.0918285	A	Diplonema
963	chr1	12720001	12730000	-0.226175	B	Diplonema			962	chr1	100100000	100200000	0.0896417	A	Diplonema
964	chr1	12730001	12740000	-0.226175	B	Diplonema			963	chr1	100200000	100300000	0.0998033	A	Diplonema
965	chr1	12740001	12750000	-0.226175	B	Diplonema			964	chr1	100300000	100400000	0.18449	A	Diplonema
966	chr1	12750001	12760000	-0.232376	B	Diplonema			965	chr1	100400000	100500000	0.0672769	A	Diplonema
967	chr1	12760001	12770000	-0.232376	B	Diplonema			966	chr1	100500000	100600000	0.087603	A	Diplonema
968	chr1	12770001	12780000	-0.232376	B	Diplonema			967	chr1	100600000	100700000	0.18385	A	Diplonema
969	chr1	12780001	12790000	-0.232376	B	Diplonema			968	chr1	100700000	100800000	0.204467	A	Diplonema
970	chr1	12790001	12800000	-0.232376	B	Diplonema			969	chr1	100800000	100900000	0.235812	A	Diplonema
971	chr1	12800001	12810000	-0.232376	B	Diplonema			970	chr1	100900000	101000000	-0.0545668	B	Diplonema
972	chr1	12810001	12820000	-0.232376	B	Diplonema			971	chr1	101000000	101100000	0.0462354	A	Diplonema
973	chr1	12820001	12830000	-0.232376	B	Diplonema			972	chr1	101100000	101200000	0.0993248	A	Diplonema
974	chr1	12830001	12840000	-0.232376	B	Diplonema			973	chr1	101200000	101300000	-0.183106	B	Diplonema
975	chr1	12840001	12850000	-0.232376	B	Diplonema			974	chr1	101300000	101400000	0.277083	A	Diplonema
976	chr1	12850001	12860000	-0.232376	B	Diplonema			975	chr1	101400000	101500000	-0.0149842	B	Diplonema
977	chr1	12860001	12870000	-0.232376	B	Diplonema			976	chr1	101500000	101600000	0.135395	A	Diplonema
978	chr1	12870001	12880000	-0.232376	B	Diplonema			977	chr1	101600000	101700000	0.187071	A	Diplonema
979	chr1	12880001	12890000	-0.232376	B	Diplonema			978	chr1	101700000	101800000	0.00523513	A	Diplonema
980	chr1	12890001	12900000	-0.232376	B	Diplonema			979	chr1	101800000	101900000	0.131623	A	Diplonema
981	chr1	12900001	12910000	-0.232376	B	Diplonema			980	chr1	101900000	102000000	0.127982	A	Diplonema
982	chr1	12910001	12920000	-0.232376	B	Diplonema			981	chr1	102000000	102100000	0.194864	A	Diplonema
983	chr1	12920001	12930000	-0.232376	B	Diplonema			982	chr1	102100000	102200000	0.0181762	A	Diplonema
984	chr1	12930001	12940000	-0.232376	B	Diplonema			983	chr1	102200000	102300000	0.082755	A	Diplonema
985	chr1	12940001	12950000	-0.232376	B	Diplonema			984	chr1	102300000	102400000	-0.0928654	B	Diplonema
986	chr1	12950001	12960000	-0.0930157	B	Diplonema			985	chr1	102400000	102500000	0.397533	A	Diplonema
987	chr1	12960001	12970000	-0.0930157	B	Diplonema			986	chr1	102500000	102600000	0.0370721	A	Diplonema
988	chr1	12970001	12980000	-0.0930157	B	Diplonema			987	chr1	102600000	102700000	0.173178	A	Diplonema
989	chr1	12980001	12990000	-0.0930157	B	Diplonema			988	chr1	102700000	102800000	0.00413448	A	Diplonema
990	chr1	12990001	13000000	-0.0930157	B	Diplonema			989	chr1	102800000	102900000	0.194196	A	Diplonema
991	chr1	13000001	13010000	-0.0930157	B	Diplonema			990	chr1	102900000	103000000	-0.0646169	B	Diplonema
992	chr1	13010001	13020000	-0.0930157	B	Diplonema			991	chr1	103000000	103100000	0.137269	A	Diplonema
993	chr1	13020001	13030000	-0.0930157	B	Diplonema			992	chr1	103100000	103200000	-0.114239	B	Diplonema
994	chr1	13030001	13040000	-0.0930157	B	Diplonema			993	chr1	103200000	103300000	0.0327223	A	Diplonema
995	chr1	13040001	13050000	-0.0930157	B	Diplonema			994	chr1	103300000	103400000	-0.0991235	B	Diplonema
996	chr1	13050001	13060000	-0.0930157	B	Diplonema			995	chr1	103400000	103500000	-0.0377872	B	Diplonema
997	chr1	13060001	13070000	-0.0930157	B	Diplonema			996	chr1	103500000	103600000	0.14055	A	Diplonema
998	chr1	13070001	13080000	-0.0930157	B	Diplonema			997	chr1	103600000	103700000	0.0495558	A	Diplonema
999	chr1	13080001	13090000	-0.0930157	B	Diplonema			998	chr1	103700000	103800000	-0.0265725	B	Diplonema
1000	chr1	13090001	13100000	-0.0930157	B	Diplonema			999	chr1	103800000	103900000	0.15741	A	Diplonema
1001	chr1	13100001	13110000	0.253916	A	Diplonema			1000	chr1	103900000	104000000	0.164751	A	Diplonema
1002	chr1	13110001	13120000	0.253916	A	Diplonema			1001	chr1	104000000	104100000	0.122411	A	Diplonema
1003	chr1	13120001	13130000	0.253916	A	Diplonema			1002	chr1	104100000	104200000	0.175755	A	Diplonema
1004	chr1	13130001	13140000	0.253916	A	Diplonema			1003	chr1	104200000	104300000	0.047299	A	Diplonema
1005	chr1	13140001	13150000	0.253916	A	Diplonema			1004	chr1	104300000	104400000	0.242811	A	Diplonema
1006	chr1	13150001	13160000	0.253916	A	Diplonema			1005	chr1	104400000	104500000	0.117647	A	Diplonema
1007	chr1	13160001	13170000	0.253916	A	Diplonema			1006	chr1	104500000	104600000	0.287588	A	Diplonema
1008	chr1	13170001	13180000	0.253916	A	Diplonema			1007	chr1	104600000	104700000	0.111803	A	Diplonema
1009	chr1	13180001	13190000	0.253916	A	Diplonema			1008	chr1	104700000	104800000	0.234829	A	Diplonema
1010	chr1	13190001	13200000	0.253916	A	Diplonema			1009	chr1	104800000	104900000	-0.0861486	B	Diplonema
1011	chr1	13200001	13210000	0.253916	A	Diplonema			1010	chr1	104900000	105000000	0.195849	A	Diplonema
1012	chr1	13210001	13220000	0.253916	A	Diplonema			1011	chr1	105000000	105100000	-0.150558	B	Diplonema
1013	chr1	13220001	13230000	0.253916	A	Diplonema			1012	chr1	105100000	105200000	0.207724	A	Diplonema
1014	chr1	13230001	13240000	0.253916	A	Diplonema			1013	chr1	105200000	105300000	0.0768792	A	Diplonema
1015	chr1	13240001	13250000	0.253916	A	Diplonema			1014	chr1	105300000	105400000	0.0942986	A	Diplonema
1016	chr1	13250001	13260000	0.253916	A	Diplonema			1015	chr1	105400000	105500000	0.0451879	A	Diplonema
1017	chr1	13260001	13270000	0.253916	A	Diplonema			1016	chr1	105500000	105600000	-0.298894	B	Diplonema
1018	chr1	13270001	13280000	0.253916	A	Diplonema			1017	chr1	105600000	105700000	-0.399037	B	Diplonema
1019	chr1	13280001	13290000	0.253916	A	Diplonema			1018	chr1	105700000	105800000	-0.0340871	B	Diplonema
1020	chr1	13290001	13300000	0.253916	A	Diplonema			1019	chr1	105800000	105900000	0.120157	A	Diplonema
1021	chr1	13300001	13310000	0.253916	A	Diplonema			1020	chr1	105900000	106000000	0.0807496	A	Diplonema
1022	chr1	13310001	13320000	0.253916	A	Diplonema			1021	chr1	106000000	106100000	-0.12388	B	Diplonema
1023	chr1	13320001	13330000	0.253916	A	Diplonema			1022	chr1	106100000	106200000	0.129752	A	Diplonema
1024	chr1	13330001	13340000	0.253916	A	Diplonema			1023	chr1	106200000	106300000	0.0823417	A	Diplonema
1025	chr1	13340001	13350000	0.253916	A	Diplonema			1024	chr1	106300000	106400000	0.224247	A	Diplonema
1026	chr1	13350001	13360000	0.135117	A	Diplonema			1025	chr1	106400000	106500000	0.244562	A	Diplonema
1027	chr1	13360001	13370000	0.135117	A	Diplonema			1026	chr1	106500000	106600000	0.167189	A	Diplonema
1028	chr1	13370001	13380000	0.135117	A	Diplonema			1027	chr1	106600000	106700000	0.330493	A	Diplonema
1029	chr1	13380001	13390000	0.135117	A	Diplonema			1028	chr1	106700000	106800000	0.0220904	A	Diplonema
1030	chr1	13390001	13400000	0.135117	A	Diplonema			1029	chr1	106800000	106900000	0.0332355	A	Diplonema
1031	chr1	13400001	13410000	0.135117	A	Diplonema			1030	chr1	106900000	107000000	0.173835	A	Diplonema
1032	chr1	13410001	13420000	0.135117	A	Diplonema			1031	chr1	107000000	107100000	0.171037	A	Diplonema
1033	chr1	13420001	13430000	0.135117	A	Diplonema			1032	chr1	107100000	107200000	0.0997816	A	Diplonema
1034	chr1	13430001	13440000	0.135117	A	Diplonema			1033	chr1	107200000	107300000	0.099829	A	Diplonema
1035	chr1	13440001	13450000	0.135117	A	Diplonema			1034	chr1	107300000	107400000	0.189293	A	Diplonema
1036	chr1	13450001	13460000	0.135117	A	Diplonema			1035	chr1	107400000	107500000	0.182958	A	Diplonema
1037	chr1	13460001	13470000	0.135117	A	Diplonema			1036	chr1	107500000	107600000	0.117709	A	Diplonema
1038	chr1	13470001	13480000	0.135117	A	Diplonema			1037	chr1	107600000	107700000	0.161252	A	Diplonema
1039	chr1	13480001	13490000	0.135117	A	Diplonema			1038	chr1	107700000	107800000	0.143538	A	Diplonema
1040	chr1	13490001	13500000	0.135117	A	Diplonema			1039	chr1	107800000	107900000	-0.104705	B	Diplonema
1041	chr1	13500001	13510000	0.135117	A	Diplonema			1040	chr1	107900000	108000000	0.0969081	A	Diplonema
1042	chr1	13510001	13520000	0.135117	A	Diplonema			1041	chr1	108000000	108100000	0.274425	A	Diplonema
1043	chr1	13520001	13530000	0.135117	A	Diplonema			1042	chr1	108100000	108200000	0.0896224	A	Diplonema
1044	chr1	13530001	13540000	0.135117	A	Diplonema			1043	chr1	108200000	108300000	0.17577	A	Diplonema
1045	chr1	13540001	13550000	0.135117	A	Diplonema			1044	chr1	108300000	108400000	0.161849	A	Diplonema
1046	chr1	13550001	13560000	0.135117	A	Diplonema			1045	chr1	108400000	108500000	0.13342	A	Diplonema
1047	chr1	13560001	13570000	0.135117	A	Diplonema			1046	chr1	108500000	108600000	0.226167	A	Diplonema
1048	chr1	13570001	13580000	0.135117	A	Diplonema			1047	chr1	108600000	108700000	0.187664	A	Diplonema
1049	chr1	13580001	13590000	0.135117	A	Diplonema			1048	chr1	108700000	108800000	-0.0996112	B	Diplonema
1050	chr1	13590001	13600000	0.135117	A	Diplonema			1049	chr1	108800000	108900000	0.0401873	A	Diplonema
1051	chr1	13600001	13610000	0.135117	A	Diplonema			1050	chr1	108900000	109000000	0.119254	A	Diplonema
1052	chr1	13610001	13620000	0.135117	A	Diplonema			1051	chr1	109000000	109100000	0.10124	A	Diplonema
1053	chr1	13620001	13630000	0.135117	A	Diplonema			1052	chr1	109100000	109200000	-0.125593	B	Diplonema
1054	chr1	13630001	13640000	0.135117	A	Diplonema			1053	chr1	109200000	109300000	0.112565	A	Diplonema
1055	chr1	13640001	13650000	0.135117	A	Diplonema			1054	chr1	109300000	109400000	-0.000973575	B	Diplonema
1056	chr1	13650001	13660000	-0.233029	B	Diplonema			1055	chr1	109400000	109500000	0.175346	A	Diplonema
1057	chr1	13660001	13670000	-0.233029	B	Diplonema			1056	chr1	109500000	109600000	0.118257	A	Diplonema
1058	chr1	13670001	13680000	-0.233029	B	Diplonema			1057	chr1	109600000	109700000	-0.20768	B	Diplonema
1059	chr1	13680001	13690000	-0.233029	B	Diplonema			1058	chr1	109700000	109800000	0.271268	A	Diplonema
1060	chr1	13690001	13700000	-0.233029	B	Diplonema			1059	chr1	109800000	109900000	0.0888996	A	Diplonema
1061	chr1	13700001	13710000	-0.233029	B	Diplonema			1060	chr1	109900000	110000000	-0.123313	B	Diplonema
1062	chr1	13710001	13720000	-0.233029	B	Diplonema			1061	chr1	110000000	110100000	0.115446	A	Diplonema
1063	chr1	13720001	13730000	-0.233029	B	Diplonema			1062	chr1	110100000	110200000	0.00562794	A	Diplonema
1064	chr1	13730001	13740000	-0.233029	B	Diplonema			1063	chr1	110200000	110300000	0.229808	A	Diplonema
1065	chr1	13740001	13750000	-0.233029	B	Diplonema			1064	chr1	110300000	110400000	0.241358	A	Diplonema
1066	chr1	13750001	13760000	-0.233029	B	Diplonema			1065	chr1	110400000	110500000	0.266303	A	Diplonema
1067	chr1	13760001	13770000	-0.233029	B	Diplonema			1066	chr1	110600000	110700000	-0.0310592	B	Diplonema
1068	chr1	13770001	13780000	-0.233029	B	Diplonema			1067	chr1	110700000	110800000	-0.102499	B	Diplonema
1069	chr1	13780001	13790000	-0.233029	B	Diplonema			1068	chr1	110800000	110900000	-0.115222	B	Diplonema
1070	chr1	13790001	13800000	-0.233029	B	Diplonema			1069	chr1	110900000	111000000	0.208961	A	Diplonema
1071	chr1	13800001	13810000	-0.233029	B	Diplonema			1070	chr1	111000000	111100000	0.146346	A	Diplonema
1072	chr1	13810001	13820000	-0.233029	B	Diplonema			1071	chr1	111100000	111200000	-0.0224194	B	Diplonema
1073	chr1	13820001	13830000	-0.233029	B	Diplonema			1072	chr1	111200000	111300000	0.00195265	A	Diplonema
1074	chr1	13830001	13840000	-0.233029	B	Diplonema			1073	chr1	111300000	111400000	0.147783	A	Diplonema
1075	chr1	13840001	13850000	-0.233029	B	Diplonema			1074	chr1	111400000	111500000	0.0905869	A	Diplonema
1076	chr1	13850001	13860000	-0.238903	B	Diplonema			1075	chr1	111500000	111600000	-0.00789722	B	Diplonema
1077	chr1	13860001	13870000	-0.238903	B	Diplonema			1076	chr1	111600000	111700000	-0.0141569	B	Diplonema
1078	chr1	13870001	13880000	-0.238903	B	Diplonema			1077	chr1	111700000	111800000	0.0936959	A	Diplonema
1079	chr1	13880001	13890000	-0.238903	B	Diplonema			1078	chr1	111800000	111900000	0.12736	A	Diplonema
1080	chr1	13890001	13900000	-0.238903	B	Diplonema			1079	chr1	111900000	112000000	-0.0374991	B	Diplonema
1081	chr1	13900001	13910000	-0.238903	B	Diplonema			1080	chr1	112000000	112100000	0.210831	A	Diplonema
1082	chr1	13910001	13920000	-0.238903	B	Diplonema			1081	chr1	112100000	112200000	0.147386	A	Diplonema
1083	chr1	13920001	13930000	-0.238903	B	Diplonema			1082	chr1	112200000	112300000	0.017932	A	Diplonema
1084	chr1	13930001	13940000	-0.238903	B	Diplonema			1083	chr1	112300000	112400000	0.175077	A	Diplonema
1085	chr1	13940001	13950000	-0.238903	B	Diplonema			1084	chr1	112400000	112500000	0.253258	A	Diplonema
1086	chr1	13950001	13960000	-0.238903	B	Diplonema			1085	chr1	112500000	112600000	-0.223747	B	Diplonema
1087	chr1	13960001	13970000	-0.238903	B	Diplonema			1086	chr1	112600000	112700000	0.0803489	A	Diplonema
1088	chr1	13970001	13980000	-0.238903	B	Diplonema			1087	chr1	112700000	112800000	0.121567	A	Diplonema
1089	chr1	13980001	13990000	-0.238903	B	Diplonema			1088	chr1	112800000	112900000	0.0300869	A	Diplonema
1090	chr1	13990001	14000000	-0.238903	B	Diplonema			1089	chr1	112900000	113000000	0.131603	A	Diplonema
1091	chr1	14000001	14010000	-0.119452	B	Diplonema			1090	chr1	113000000	113100000	0.0624677	A	Diplonema
1092	chr1	14010001	14020000	-0.119452	B	Diplonema			1091	chr1	113100000	113200000	-0.119497	B	Diplonema
1093	chr1	14020001	14030000	-0.119452	B	Diplonema			1092	chr1	113200000	113300000	0.0625861	A	Diplonema
1094	chr1	14030001	14040000	-0.119452	B	Diplonema			1093	chr1	113300000	113400000	0.182494	A	Diplonema
1095	chr1	14040001	14050000	-0.119452	B	Diplonema			1094	chr1	113400000	113500000	0.27344	A	Diplonema
1096	chr1	14050001	14060000	-0.119452	B	Diplonema			1095	chr1	113500000	113600000	0.162011	A	Diplonema
1097	chr1	14060001	14070000	-0.119452	B	Diplonema			1096	chr1	113600000	113700000	0.322093	A	Diplonema
1098	chr1	14070001	14080000	-0.119452	B	Diplonema			1097	chr1	113700000	113800000	0.203548	A	Diplonema
1099	chr1	14080001	14090000	-0.119452	B	Diplonema			1098	chr1	113800000	113900000	0.225124	A	Diplonema
1100	chr1	14090001	14100000	-0.119452	B	Diplonema			1099	chr1	113900000	114000000	0.251081	A	Diplonema
1101	chr1	14100001	14110000	-0.119452	B	Diplonema			1100	chr1	114000000	114100000	0.087477	A	Diplonema
1102	chr1	14110001	14120000	-0.119452	B	Diplonema			1101	chr1	114100000	114200000	-0.0524042	B	Diplonema
1103	chr1	14120001	14130000	-0.119452	B	Diplonema			1102	chr1	114200000	114300000	-0.0336915	B	Diplonema
1104	chr1	14130001	14140000	-0.119452	B	Diplonema			1103	chr1	114300000	114400000	0.138212	A	Diplonema
1105	chr1	14140001	14150000	-0.119452	B	Diplonema			1104	chr1	114400000	114500000	-0.127093	B	Diplonema
1106	chr1	14150001	14160000	-0.119452	B	Diplonema			1105	chr1	114500000	114600000	0.0165616	A	Diplonema
1107	chr1	14160001	14170000	-0.119452	B	Diplonema			1106	chr1	114600000	114700000	0.0499099	A	Diplonema
1108	chr1	14170001	14180000	-0.119452	B	Diplonema			1107	chr1	114700000	114800000	0.006487	A	Diplonema
1109	chr1	14180001	14190000	-0.119452	B	Diplonema			1108	chr1	114800000	114900000	-0.0889378	B	Diplonema
1110	chr1	14190001	14200000	-0.119452	B	Diplonema			1109	chr1	114900000	115000000	0.189316	A	Diplonema
1111	chr1	14200001	14210000	-0.119452	B	Diplonema			1110	chr1	115000000	115100000	0.00193387	A	Diplonema
1112	chr1	14210001	14220000	-0.119452	B	Diplonema			1111	chr1	115100000	115200000	0.0697189	A	Diplonema
1113	chr1	14220001	14230000	-0.119452	B	Diplonema			1112	chr1	115200000	115300000	-0.178663	B	Diplonema
1114	chr1	14230001	14240000	-0.119452	B	Diplonema			1113	chr1	115300000	115400000	0.155597	A	Diplonema
1115	chr1	14240001	14250000	-0.119452	B	Diplonema			1114	chr1	115400000	115500000	-0.20126	B	Diplonema
1116	chr1	14250001	14260000	-0.119452	B	Diplonema			1115	chr1	115500000	115600000	0.01223	A	Diplonema
1117	chr1	14260001	14270000	-0.119452	B	Diplonema			1116	chr1	115600000	115700000	0.0294928	A	Diplonema
1118	chr1	14270001	14280000	-0.119452	B	Diplonema			1117	chr1	115700000	115800000	0.1274	A	Diplonema
1119	chr1	14280001	14290000	-0.119452	B	Diplonema			1118	chr1	115800000	115900000	-0.149498	B	Diplonema
1120	chr1	14290001	14300000	-0.119452	B	Diplonema			1119	chr1	115900000	116000000	0.119175	A	Diplonema
1121	chr1	14300001	14310000	-0.0332898	B	Diplonema			1120	chr1	116000000	116100000	-0.0968839	B	Diplonema
1122	chr1	14310001	14320000	-0.0332898	B	Diplonema			1121	chr1	116100000	116200000	0.112437	A	Diplonema
1123	chr1	14320001	14330000	-0.0332898	B	Diplonema			1122	chr1	116200000	116300000	0.185866	A	Diplonema
1124	chr1	14330001	14340000	-0.0332898	B	Diplonema			1123	chr1	116300000	116400000	0.136128	A	Diplonema
1125	chr1	14340001	14350000	-0.0332898	B	Diplonema			1124	chr1	116400000	116500000	0.0506713	A	Diplonema
1126	chr1	14350001	14360000	-0.0332898	B	Diplonema			1125	chr1	116500000	116600000	0.138374	A	Diplonema
1127	chr1	14360001	14370000	-0.0332898	B	Diplonema			1126	chr1	116600000	116700000	0.196024	A	Diplonema
1128	chr1	14370001	14380000	-0.0332898	B	Diplonema			1127	chr1	116700000	116800000	-0.0194406	B	Diplonema
1129	chr1	14380001	14390000	-0.0332898	B	Diplonema			1128	chr1	116800000	116900000	0.117038	A	Diplonema
1130	chr1	14390001	14400000	-0.0332898	B	Diplonema			1129	chr1	116900000	117000000	0.342267	A	Diplonema
1131	chr1	14400001	14410000	-0.0332898	B	Diplonema			1130	chr1	117000000	117100000	0.351381	A	Diplonema
1132	chr1	14410001	14420000	-0.0332898	B	Diplonema			1131	chr1	117100000	117200000	-0.0333387	B	Diplonema
1133	chr1	14420001	14430000	-0.0332898	B	Diplonema			1132	chr1	117200000	117300000	-0.051585	B	Diplonema
1134	chr1	14430001	14440000	-0.0332898	B	Diplonema			1133	chr1	117300000	117400000	0.210583	A	Diplonema
1135	chr1	14440001	14450000	-0.0332898	B	Diplonema			1134	chr1	117400000	117500000	0.13722	A	Diplonema
1136	chr1	14450001	14460000	-0.0332898	B	Diplonema			1135	chr1	117500000	117600000	-0.116237	B	Diplonema
1137	chr1	14460001	14470000	-0.0332898	B	Diplonema			1136	chr1	117600000	117700000	-0.00409047	B	Diplonema
1138	chr1	14470001	14480000	-0.0332898	B	Diplonema			1137	chr1	117900000	118000000	-0.436824	B	Diplonema
1139	chr1	14480001	14490000	-0.0332898	B	Diplonema			1138	chr1	118000000	118100000	-0.00487577	B	Diplonema
1140	chr1	14490001	14500000	-0.0332898	B	Diplonema			1139	chr1	118100000	118200000	0.192813	A	Diplonema
1141	chr1	14500001	14510000	-0.0332898	B	Diplonema			1140	chr1	118200000	118300000	0.114877	A	Diplonema
1142	chr1	14510001	14520000	-0.0332898	B	Diplonema			1141	chr1	118300000	118400000	-0.0142269	B	Diplonema
1143	chr1	14520001	14530000	-0.0332898	B	Diplonema			1142	chr1	118400000	118500000	-0.486302	B	Diplonema
1144	chr1	14530001	14540000	-0.0332898	B	Diplonema			1143	chr1	118500000	118600000	-0.287698	B	Diplonema
1145	chr1	14540001	14550000	-0.0332898	B	Diplonema			1144	chr1	118600000	118700000	0.142983	A	Diplonema
1146	chr1	14550001	14560000	-0.0332898	B	Diplonema			1145	chr1	118700000	118800000	0.178812	A	Diplonema
1147	chr1	14560001	14570000	-0.0332898	B	Diplonema			1146	chr1	118800000	118900000	0.3302	A	Diplonema
1148	chr1	14570001	14580000	-0.0332898	B	Diplonema			1147	chr1	118900000	119000000	0.312893	A	Diplonema
1149	chr1	14580001	14590000	-0.0332898	B	Diplonema			1148	chr1	119000000	119100000	0.189396	A	Diplonema
1150	chr1	14590001	14600000	-0.0332898	B	Diplonema			1149	chr1	119100000	119200000	0.115454	A	Diplonema
1151	chr1	14600001	14610000	-0.0332898	B	Diplonema			1150	chr1	119200000	119300000	0.389665	A	Diplonema
1152	chr1	14610001	14620000	-0.0332898	B	Diplonema			1151	chr1	119300000	119400000	0.130507	A	Diplonema
1153	chr1	14620001	14630000	-0.0332898	B	Diplonema			1152	chr1	119400000	119500000	0.0412009	A	Diplonema
1154	chr1	14630001	14640000	-0.0332898	B	Diplonema			1153	chr1	119500000	119600000	-0.341308	B	Diplonema
1155	chr1	14640001	14650000	-0.0332898	B	Diplonema			1154	chr1	119600000	119700000	-0.698184	B	Diplonema
1156	chr1	14650001	14660000	-0.0332898	B	Diplonema			1155	chr1	119700000	119800000	-0.352801	B	Diplonema
1157	chr1	14660001	14670000	-0.0332898	B	Diplonema			1156	chr1	119800000	119900000	-0.0181528	B	Diplonema
1158	chr1	14670001	14680000	-0.0332898	B	Diplonema			1157	chr1	119900000	120000000	-0.343119	B	Diplonema
1159	chr1	14680001	14690000	-0.0332898	B	Diplonema			1158	chr1	120000000	120100000	-0.115065	B	Diplonema
1160	chr1	14690001	14700000	-0.0332898	B	Diplonema			1159	chr1	120100000	120200000	0.071116	A	Diplonema
1161	chr1	14700001	14710000	-0.0332898	B	Diplonema			1160	chr1	120200000	120300000	0.113823	A	Diplonema
1162	chr1	14710001	14720000	-0.0332898	B	Diplonema			1161	chr1	120300000	120400000	0.205538	A	Diplonema
1163	chr1	14720001	14730000	-0.0332898	B	Diplonema			1162	chr1	120400000	120500000	0.160462	A	Diplonema
1164	chr1	14730001	14740000	-0.0332898	B	Diplonema			1163	chr1	120500000	120600000	0.134615	A	Diplonema
1165	chr1	14740001	14750000	-0.0332898	B	Diplonema			1164	chr1	120600000	120700000	0.208694	A	Diplonema
1166	chr1	14750001	14760000	-0.0332898	B	Diplonema			1165	chr1	120700000	120800000	0.208379	A	Diplonema
1167	chr1	14760001	14770000	-0.0332898	B	Diplonema			1166	chr1	120800000	120900000	0.449681	A	Diplonema
1168	chr1	14770001	14780000	-0.0332898	B	Diplonema			1167	chr1	120900000	121000000	0.232108	A	Diplonema
1169	chr1	14780001	14790000	-0.0332898	B	Diplonema			1168	chr1	121000000	121100000	0.0290125	A	Diplonema
1170	chr1	14790001	14800000	-0.0332898	B	Diplonema			1169	chr1	121100000	121200000	0.230583	A	Diplonema
1171	chr1	14800001	14810000	-0.0332898	B	Diplonema			1170	chr1	121200000	121300000	-0.0532164	B	Diplonema
1172	chr1	14810001	14820000	-0.0332898	B	Diplonema			1171	chr1	121300000	121400000	0.0869021	A	Diplonema
1173	chr1	14820001	14830000	-0.0332898	B	Diplonema			1172	chr1	121400000	121500000	0.0558613	A	Diplonema
1174	chr1	14830001	14840000	-0.0332898	B	Diplonema			1173	chr1	121500000	121600000	-0.0809122	B	Diplonema
1175	chr1	14840001	14850000	-0.0332898	B	Diplonema			1174	chr1	121600000	121700000	0.211566	A	Diplonema
1176	chr1	14850001	14860000	-0.0332898	B	Diplonema			1175	chr1	121700000	121800000	0.10107	A	Diplonema
1177	chr1	14860001	14870000	-0.0332898	B	Diplonema			1176	chr1	121800000	121900000	0.061198	A	Diplonema
1178	chr1	14870001	14880000	-0.0332898	B	Diplonema			1177	chr1	121900000	122000000	0.211909	A	Diplonema
1179	chr1	14880001	14890000	-0.0332898	B	Diplonema			1178	chr1	122000000	122100000	0.0399348	A	Diplonema
1180	chr1	14890001	14900000	-0.0332898	B	Diplonema			1179	chr1	122100000	122200000	0.203503	A	Diplonema
1181	chr1	14900001	14910000	-0.0332898	B	Diplonema			1180	chr1	122200000	122300000	0.0518106	A	Diplonema
1182	chr1	14910001	14920000	-0.0332898	B	Diplonema			1181	chr1	122300000	122400000	0.335306	A	Diplonema
1183	chr1	14920001	14930000	-0.0332898	B	Diplonema			1182	chr1	122400000	122500000	0.0918124	A	Diplonema
1184	chr1	14930001	14940000	-0.0332898	B	Diplonema			1183	chr1	122500000	122600000	0.149318	A	Diplonema
1185	chr1	14940001	14950000	-0.0332898	B	Diplonema			1184	chr1	122600000	122700000	0.210694	A	Diplonema
1186	chr1	14950001	14960000	-0.0332898	B	Diplonema			1185	chr1	122700000	122800000	0.0405439	A	Diplonema
1187	chr1	14960001	14970000	-0.0332898	B	Diplonema			1186	chr1	122800000	122900000	-0.122118	B	Diplonema
1188	chr1	14970001	14980000	-0.0332898	B	Diplonema			1187	chr1	122900000	123000000	0.105179	A	Diplonema
1189	chr1	14980001	14990000	-0.0332898	B	Diplonema			1188	chr1	123000000	123100000	-0.128246	B	Diplonema
1190	chr1	14990001	15000000	-0.0332898	B	Diplonema			1189	chr1	123100000	123200000	0.0440014	A	Diplonema
1191	chr1	15000001	15010000	-0.226828	B	Diplonema			1190	chr1	123200000	123300000	0.104662	A	Diplonema
1192	chr1	15010001	15020000	-0.226828	B	Diplonema			1191	chr1	123300000	123400000	0.240063	A	Diplonema
1193	chr1	15020001	15030000	-0.226828	B	Diplonema			1192	chr1	123400000	123500000	0.10755	A	Diplonema
1194	chr1	15030001	15040000	-0.226828	B	Diplonema			1193	chr1	123500000	123600000	0.369739	A	Diplonema
1195	chr1	15040001	15050000	-0.226828	B	Diplonema			1194	chr1	123600000	123700000	0.225075	A	Diplonema
1196	chr1	15050001	15060000	-0.226828	B	Diplonema			1195	chr1	123700000	123800000	0.161827	A	Diplonema
1197	chr1	15060001	15070000	-0.226828	B	Diplonema			1196	chr1	123800000	123900000	0.137238	A	Diplonema
1198	chr1	15070001	15080000	-0.226828	B	Diplonema			1197	chr1	123900000	124000000	0.279553	A	Diplonema
1199	chr1	15080001	15090000	-0.226828	B	Diplonema			1198	chr1	124000000	124100000	0.213481	A	Diplonema
1200	chr1	15090001	15100000	-0.226828	B	Diplonema			1199	chr1	124100000	124200000	0.0861872	A	Diplonema
1201	chr1	15100001	15110000	-0.226828	B	Diplonema			1200	chr1	124200000	124300000	0.383153	A	Diplonema
1202	chr1	15110001	15120000	-0.226828	B	Diplonema			1201	chr1	124300000	124400000	0.15179	A	Diplonema
1203	chr1	15120001	15130000	-0.226828	B	Diplonema			1202	chr1	124400000	124500000	0.0246608	A	Diplonema
1204	chr1	15130001	15140000	-0.226828	B	Diplonema			1203	chr1	124500000	124600000	0.125974	A	Diplonema
1205	chr1	15140001	15150000	-0.226828	B	Diplonema			1204	chr1	124600000	124700000	0.152806	A	Diplonema
1206	chr1	15150001	15160000	-0.226828	B	Diplonema			1205	chr1	124700000	124800000	0.00247381	A	Diplonema
1207	chr1	15160001	15170000	-0.226828	B	Diplonema			1206	chr1	124800000	124900000	0.0614739	A	Diplonema
1208	chr1	15170001	15180000	-0.226828	B	Diplonema			1207	chr1	124900000	125000000	0.116058	A	Diplonema
1209	chr1	15180001	15190000	-0.226828	B	Diplonema			1208	chr1	125000000	125100000	0.18375	A	Diplonema
1210	chr1	15190001	15200000	-0.226828	B	Diplonema			1209	chr1	125100000	125200000	-0.193124	B	Diplonema
1211	chr1	15200001	15210000	-0.449086	B	Diplonema			1210	chr1	125200000	125300000	-0.119666	B	Diplonema
1212	chr1	15210001	15220000	-0.449086	B	Diplonema			1211	chr1	125300000	125400000	0.119031	A	Diplonema
1213	chr1	15220001	15230000	-0.449086	B	Diplonema			1212	chr1	125400000	125500000	-0.0224548	B	Diplonema
1214	chr1	15230001	15240000	-0.449086	B	Diplonema			1213	chr1	125500000	125600000	0.176712	A	Diplonema
1215	chr1	15240001	15250000	-0.449086	B	Diplonema			1214	chr1	125600000	125700000	0.350028	A	Diplonema
1216	chr1	15250001	15260000	-0.449086	B	Diplonema			1215	chr1	125700000	125800000	0.375295	A	Diplonema
1217	chr1	15260001	15270000	-0.449086	B	Diplonema			1216	chr1	125800000	125900000	0.301801	A	Diplonema
1218	chr1	15270001	15280000	-0.449086	B	Diplonema			1217	chr1	125900000	126000000	0.313366	A	Diplonema
1219	chr1	15280001	15290000	-0.449086	B	Diplonema			1218	chr1	126000000	126100000	0.118414	A	Diplonema
1220	chr1	15290001	15300000	-0.449086	B	Diplonema			1219	chr1	126100000	126200000	0.192413	A	Diplonema
1221	chr1	15300001	15310000	-0.449086	B	Diplonema			1220	chr1	126200000	126300000	0.185774	A	Diplonema
1222	chr1	15310001	15320000	-0.449086	B	Diplonema			1221	chr1	126300000	126400000	-0.109527	B	Diplonema
1223	chr1	15320001	15330000	-0.449086	B	Diplonema			1222	chr1	126400000	126500000	0.251144	A	Diplonema
1224	chr1	15330001	15340000	-0.449086	B	Diplonema			1223	chr1	126500000	126600000	0.223305	A	Diplonema
1225	chr1	15340001	15350000	-0.449086	B	Diplonema			1224	chr1	126600000	126700000	0.0943759	A	Diplonema
1226	chr1	15350001	15360000	-0.449086	B	Diplonema			1225	chr1	126700000	126800000	-0.0921091	B	Diplonema
1227	chr1	15360001	15370000	-0.449086	B	Diplonema			1226	chr1	126800000	126900000	0.31578	A	Diplonema
1228	chr1	15370001	15380000	-0.449086	B	Diplonema			1227	chr1	126900000	127000000	0.0980253	A	Diplonema
1229	chr1	15380001	15390000	-0.449086	B	Diplonema			1228	chr1	127000000	127100000	0.0763327	A	Diplonema
1230	chr1	15390001	15400000	-0.449086	B	Diplonema			1229	chr1	127100000	127200000	0.190045	A	Diplonema
1231	chr1	15400001	15410000	0.134791	A	Diplonema			1230	chr1	127200000	127300000	-0.104571	B	Diplonema
1232	chr1	15410001	15420000	0.134791	A	Diplonema			1231	chr1	127300000	127400000	-0.166196	B	Diplonema
1233	chr1	15420001	15430000	0.134791	A	Diplonema			1232	chr1	127400000	127500000	-0.0407681	B	Diplonema
1234	chr1	15430001	15440000	0.134791	A	Diplonema			1233	chr1	127500000	127600000	0.286319	A	Diplonema
1235	chr1	15440001	15450000	0.134791	A	Diplonema			1234	chr1	127600000	127700000	0.0524844	A	Diplonema
1236	chr1	15450001	15460000	0.134791	A	Diplonema			1235	chr1	127700000	127800000	0.261562	A	Diplonema
1237	chr1	15460001	15470000	0.134791	A	Diplonema			1236	chr1	127800000	127900000	-0.0670979	B	Diplonema
1238	chr1	15470001	15480000	0.134791	A	Diplonema			1237	chr1	127900000	128000000	-0.304228	B	Diplonema
1239	chr1	15480001	15490000	0.134791	A	Diplonema			1238	chr1	128000000	128100000	-0.332078	B	Diplonema
1240	chr1	15490001	15500000	0.134791	A	Diplonema			1239	chr1	128100000	128200000	-0.375245	B	Diplonema
1241	chr1	15500001	15510000	0.134791	A	Diplonema			1240	chr1	128200000	128300000	-0.227187	B	Diplonema
1242	chr1	15510001	15520000	0.134791	A	Diplonema			1241	chr1	128300000	128400000	-0.415969	B	Diplonema
1243	chr1	15520001	15530000	0.134791	A	Diplonema			1242	chr1	128400000	128500000	-0.0621155	B	Diplonema
1244	chr1	15530001	15540000	0.134791	A	Diplonema			1243	chr1	128500000	128600000	0.199328	A	Diplonema
1245	chr1	15540001	15550000	0.134791	A	Diplonema			1244	chr1	128600000	128700000	0.281726	A	Diplonema
1246	chr1	15550001	15560000	0.134791	A	Diplonema			1245	chr1	128700000	128800000	0.383465	A	Diplonema
1247	chr1	15560001	15570000	0.134791	A	Diplonema			1246	chr1	128800000	128900000	0.227284	A	Diplonema
1248	chr1	15570001	15580000	0.134791	A	Diplonema			1247	chr1	128900000	129000000	0.140581	A	Diplonema
1249	chr1	15580001	15590000	0.134791	A	Diplonema			1248	chr1	129000000	129100000	0.190864	A	Diplonema
1250	chr1	15590001	15600000	0.134791	A	Diplonema			1249	chr1	129100000	129200000	-0.00275371	B	Diplonema
1251	chr1	15600001	15610000	0.134791	A	Diplonema			1250	chr1	129200000	129300000	0.43422	A	Diplonema
1252	chr1	15610001	15620000	0.134791	A	Diplonema			1251	chr1	129300000	129400000	0.073998	A	Diplonema
1253	chr1	15620001	15630000	0.134791	A	Diplonema			1252	chr1	129400000	129500000	0.148692	A	Diplonema
1254	chr1	15630001	15640000	0.134791	A	Diplonema			1253	chr1	129500000	129600000	0.382487	A	Diplonema
1255	chr1	15640001	15650000	0.134791	A	Diplonema			1254	chr1	129600000	129700000	0.217081	A	Diplonema
1256	chr1	15650001	15660000	0.134791	A	Diplonema			1255	chr1	129700000	129800000	-0.0249518	B	Diplonema
1257	chr1	15660001	15670000	0.134791	A	Diplonema			1256	chr1	129800000	129900000	0.436973	A	Diplonema
1258	chr1	15670001	15680000	0.134791	A	Diplonema			1257	chr1	129900000	130000000	0.225856	A	Diplonema
1259	chr1	15680001	15690000	0.134791	A	Diplonema			1258	chr1	130000000	130100000	-0.0180089	B	Diplonema
1260	chr1	15690001	15700000	0.134791	A	Diplonema			1259	chr1	130100000	130200000	-0.0921401	B	Diplonema
1261	chr1	15700001	15710000	0.134791	A	Diplonema			1260	chr1	130200000	130300000	0.100619	A	Diplonema
1262	chr1	15710001	15720000	0.134791	A	Diplonema			1261	chr1	130300000	130400000	0.078827	A	Diplonema
1263	chr1	15720001	15730000	0.134791	A	Diplonema			1262	chr1	130400000	130500000	0.00438649	A	Diplonema
1264	chr1	15730001	15740000	0.134791	A	Diplonema			1263	chr1	130500000	130600000	-0.447599	B	Diplonema
1265	chr1	15740001	15750000	0.134791	A	Diplonema			1264	chr1	130600000	130700000	-0.0239504	B	Diplonema
1266	chr1	15750001	15760000	0.134791	A	Diplonema			1265	chr1	130700000	130800000	0.0433546	A	Diplonema
1267	chr1	15760001	15770000	0.134791	A	Diplonema			1266	chr1	130800000	130900000	0.262805	A	Diplonema
1268	chr1	15770001	15780000	0.134791	A	Diplonema			1267	chr1	130900000	131000000	0.323695	A	Diplonema
1269	chr1	15780001	15790000	0.134791	A	Diplonema			1268	chr1	131000000	131100000	0.280962	A	Diplonema
1270	chr1	15790001	15800000	0.134791	A	Diplonema			1269	chr1	131100000	131200000	0.18614	A	Diplonema
1271	chr1	15800001	15810000	0.134791	A	Diplonema			1270	chr1	131200000	131300000	0.043195	A	Diplonema
1272	chr1	15810001	15820000	0.134791	A	Diplonema			1271	chr1	131300000	131400000	-0.225094	B	Diplonema
1273	chr1	15820001	15830000	0.134791	A	Diplonema			1272	chr1	131400000	131500000	-0.232812	B	Diplonema
1274	chr1	15830001	15840000	0.134791	A	Diplonema			1273	chr1	131500000	131600000	0.142372	A	Diplonema
1275	chr1	15840001	15850000	0.134791	A	Diplonema			1274	chr1	131600000	131700000	0.165986	A	Diplonema
1276	chr1	15850001	15860000	0.134791	A	Diplonema			1275	chr1	131700000	131800000	0.272452	A	Diplonema
1277	chr1	15860001	15870000	0.134791	A	Diplonema			1276	chr1	131800000	131900000	0.0901176	A	Diplonema
1278	chr1	15870001	15880000	0.134791	A	Diplonema			1277	chr1	131900000	132000000	0.217509	A	Diplonema
1279	chr1	15880001	15890000	0.134791	A	Diplonema			1278	chr1	132000000	132100000	0.241999	A	Diplonema
1280	chr1	15890001	15900000	0.134791	A	Diplonema			1279	chr1	132100000	132200000	0.275358	A	Diplonema
1281	chr1	15900001	15910000	0.136749	A	Diplonema			1280	chr1	132200000	132300000	0.203594	A	Diplonema
1282	chr1	15910001	15920000	0.136749	A	Diplonema			1281	chr1	132300000	132400000	0.0941213	A	Diplonema
1283	chr1	15920001	15930000	0.136749	A	Diplonema			1282	chr1	132400000	132500000	0.234954	A	Diplonema
1284	chr1	15930001	15940000	0.136749	A	Diplonema			1283	chr1	132500000	132600000	0.191281	A	Diplonema
1285	chr1	15940001	15950000	0.136749	A	Diplonema			1284	chr1	132600000	132700000	0.151267	A	Diplonema
1286	chr1	15950001	15960000	0.136749	A	Diplonema			1285	chr1	132700000	132800000	0.187054	A	Diplonema
1287	chr1	15960001	15970000	0.136749	A	Diplonema			1286	chr1	132800000	132900000	0.166613	A	Diplonema
1288	chr1	15970001	15980000	0.136749	A	Diplonema			1287	chr1	132900000	133000000	0.0417746	A	Diplonema
1289	chr1	15980001	15990000	0.136749	A	Diplonema			1288	chr1	133000000	133100000	0.164856	A	Diplonema
1290	chr1	15990001	16000000	0.136749	A	Diplonema			1289	chr1	133100000	133200000	0.14937	A	Diplonema
1291	chr1	16000001	16010000	0.136749	A	Diplonema			1290	chr1	133200000	133300000	0.241844	A	Diplonema
1292	chr1	16010001	16020000	0.136749	A	Diplonema			1291	chr1	133300000	133400000	0.047875	A	Diplonema
1293	chr1	16020001	16030000	0.136749	A	Diplonema			1292	chr1	133400000	133500000	0.323632	A	Diplonema
1294	chr1	16030001	16040000	0.136749	A	Diplonema			1293	chr1	133500000	133600000	0.0227147	A	Diplonema
1295	chr1	16040001	16050000	0.136749	A	Diplonema			1294	chr1	133600000	133700000	-0.268729	B	Diplonema
1296	chr1	16050001	16060000	0.136749	A	Diplonema			1295	chr1	133700000	133800000	-0.0550772	B	Diplonema
1297	chr1	16060001	16070000	0.136749	A	Diplonema			1296	chr1	133800000	133900000	0.252158	A	Diplonema
1298	chr1	16070001	16080000	0.136749	A	Diplonema			1297	chr1	133900000	134000000	0.160202	A	Diplonema
1299	chr1	16080001	16090000	0.136749	A	Diplonema			1298	chr1	134000000	134100000	0.412554	A	Diplonema
1300	chr1	16090001	16100000	0.136749	A	Diplonema			1299	chr1	134100000	134200000	0.188062	A	Diplonema
1301	chr1	16100001	16110000	0.136749	A	Diplonema			1300	chr1	134200000	134300000	0.215212	A	Diplonema
1302	chr1	16110001	16120000	0.136749	A	Diplonema			1301	chr1	134300000	134400000	-0.206691	B	Diplonema
1303	chr1	16120001	16130000	0.136749	A	Diplonema			1302	chr1	134400000	134500000	-0.0805237	B	Diplonema
1304	chr1	16130001	16140000	0.136749	A	Diplonema			1303	chr1	134500000	134600000	-0.0813671	B	Diplonema
1305	chr1	16140001	16150000	0.136749	A	Diplonema			1304	chr1	134600000	134700000	0.104968	A	Diplonema
1306	chr1	16150001	16160000	-0.0345953	B	Diplonema			1305	chr1	134700000	134800000	0.117959	A	Diplonema
1307	chr1	16160001	16170000	-0.0345953	B	Diplonema			1306	chr1	134800000	134900000	0.142685	A	Diplonema
1308	chr1	16170001	16180000	-0.0345953	B	Diplonema			1307	chr1	134900000	135000000	-0.0721558	B	Diplonema
1309	chr1	16180001	16190000	-0.0345953	B	Diplonema			1308	chr1	135000000	135100000	0.188293	A	Diplonema
1310	chr1	16190001	16200000	-0.0345953	B	Diplonema			1309	chr1	135100000	135200000	0.237459	A	Diplonema
1311	chr1	16200001	16210000	-0.0345953	B	Diplonema			1310	chr1	135200000	135300000	0.0845789	A	Diplonema
1312	chr1	16210001	16220000	-0.0345953	B	Diplonema			1311	chr1	135300000	135400000	-0.00531326	B	Diplonema
1313	chr1	16220001	16230000	-0.0345953	B	Diplonema			1312	chr1	135400000	135500000	0.0226798	A	Diplonema
1314	chr1	16230001	16240000	-0.0345953	B	Diplonema			1313	chr1	135500000	135600000	0.213876	A	Diplonema
1315	chr1	16240001	16250000	-0.0345953	B	Diplonema			1314	chr1	135600000	135700000	0.314774	A	Diplonema
1316	chr1	16250001	16260000	-0.0345953	B	Diplonema			1315	chr1	135700000	135800000	0.326188	A	Diplonema
1317	chr1	16260001	16270000	-0.0345953	B	Diplonema			1316	chr1	135800000	135900000	0.283633	A	Diplonema
1318	chr1	16270001	16280000	-0.0345953	B	Diplonema			1317	chr1	135900000	136000000	0.234624	A	Diplonema
1319	chr1	16280001	16290000	-0.0345953	B	Diplonema			1318	chr1	136000000	136100000	-0.0614985	B	Diplonema
1320	chr1	16290001	16300000	-0.0345953	B	Diplonema			1319	chr1	136100000	136200000	0.121657	A	Diplonema
1321	chr1	16300001	16310000	-0.0345953	B	Diplonema			1320	chr1	136200000	136300000	-0.193513	B	Diplonema
1322	chr1	16310001	16320000	-0.0345953	B	Diplonema			1321	chr1	136300000	136400000	-0.0022953	B	Diplonema
1323	chr1	16320001	16330000	-0.0345953	B	Diplonema			1322	chr1	136400000	136500000	0.0614397	A	Diplonema
1324	chr1	16330001	16340000	-0.0345953	B	Diplonema			1323	chr1	136500000	136600000	0.0630843	A	Diplonema
1325	chr1	16340001	16350000	-0.0345953	B	Diplonema			1324	chr1	136600000	136700000	-0.0643531	B	Diplonema
1326	chr1	16350001	16360000	-0.0345953	B	Diplonema			1325	chr1	136700000	136800000	0.0225741	A	Diplonema
1327	chr1	16360001	16370000	-0.0345953	B	Diplonema			1326	chr1	136800000	136900000	0.339513	A	Diplonema
1328	chr1	16370001	16380000	-0.0345953	B	Diplonema			1327	chr1	136900000	137000000	0.272525	A	Diplonema
1329	chr1	16380001	16390000	-0.0345953	B	Diplonema			1328	chr1	137000000	137100000	0.0305209	A	Diplonema
1330	chr1	16390001	16400000	-0.0345953	B	Diplonema			1329	chr1	137100000	137200000	-0.0464928	B	Diplonema
1331	chr1	16400001	16410000	-0.0345953	B	Diplonema			1330	chr1	137200000	137300000	0.0853165	A	Diplonema
1332	chr1	16410001	16420000	-0.0345953	B	Diplonema			1331	chr1	137300000	137400000	0.230537	A	Diplonema
1333	chr1	16420001	16430000	-0.0345953	B	Diplonema			1332	chr1	137400000	137500000	-0.302235	B	Diplonema
1334	chr1	16430001	16440000	-0.0345953	B	Diplonema			1333	chr1	137500000	137600000	-0.0281998	B	Diplonema
1335	chr1	16440001	16450000	-0.0345953	B	Diplonema			1334	chr1	137600000	137700000	0.33024	A	Diplonema
1336	chr1	16450001	16460000	-0.0345953	B	Diplonema			1335	chr1	137700000	137800000	-0.111752	B	Diplonema
1337	chr1	16460001	16470000	-0.0345953	B	Diplonema			1336	chr1	137800000	137900000	0.0348065	A	Diplonema
1338	chr1	16470001	16480000	-0.0345953	B	Diplonema			1337	chr1	137900000	138000000	0.280094	A	Diplonema
1339	chr1	16480001	16490000	-0.0345953	B	Diplonema			1338	chr1	138000000	138100000	0.1573	A	Diplonema
1340	chr1	16490001	16500000	-0.0345953	B	Diplonema			1339	chr1	138100000	138200000	0.309925	A	Diplonema
1341	chr1	16500001	16510000	0.248695	A	Diplonema			1340	chr1	138200000	138300000	0.137977	A	Diplonema
1342	chr1	16510001	16520000	0.248695	A	Diplonema			1341	chr1	138300000	138400000	-0.112637	B	Diplonema
1343	chr1	16520001	16530000	0.248695	A	Diplonema			1342	chr1	138400000	138500000	-0.00248592	B	Diplonema
1344	chr1	16530001	16540000	0.248695	A	Diplonema			1343	chr1	138500000	138600000	0.0841902	A	Diplonema
1345	chr1	16540001	16550000	0.248695	A	Diplonema			1344	chr1	138600000	138700000	0.00699781	A	Diplonema
1346	chr1	16550001	16560000	0.248695	A	Diplonema			1345	chr1	138700000	138800000	0.108677	A	Diplonema
1347	chr1	16560001	16570000	0.248695	A	Diplonema			1346	chr1	138800000	138900000	-0.182776	B	Diplonema
1348	chr1	16570001	16580000	0.248695	A	Diplonema			1347	chr1	138900000	139000000	-0.359944	B	Diplonema
1349	chr1	16580001	16590000	0.248695	A	Diplonema			1348	chr1	139000000	139100000	-0.283243	B	Diplonema
1350	chr1	16590001	16600000	0.248695	A	Diplonema			1349	chr1	139100000	139200000	0.137191	A	Diplonema
1351	chr1	16600001	16610000	0.248695	A	Diplonema			1350	chr1	139200000	139300000	-0.12024	B	Diplonema
1352	chr1	16610001	16620000	0.248695	A	Diplonema			1351	chr1	139300000	139400000	0.0123212	A	Diplonema
1353	chr1	16620001	16630000	0.248695	A	Diplonema			1352	chr1	139400000	139500000	-0.00501324	B	Diplonema
1354	chr1	16630001	16640000	0.248695	A	Diplonema			1353	chr1	139500000	139600000	-0.0163788	B	Diplonema
1355	chr1	16640001	16650000	0.248695	A	Diplonema			1354	chr1	139600000	139700000	-0.472922	B	Diplonema
1356	chr1	16650001	16660000	0.248695	A	Diplonema			1355	chr1	139700000	139800000	-0.143945	B	Diplonema
1357	chr1	16660001	16670000	0.248695	A	Diplonema			1356	chr1	139800000	139900000	0.0957461	A	Diplonema
1358	chr1	16670001	16680000	0.248695	A	Diplonema			1357	chr1	139900000	140000000	-0.15021	B	Diplonema
1359	chr1	16680001	16690000	0.248695	A	Diplonema			1358	chr1	140000000	140100000	0.115933	A	Diplonema
1360	chr1	16690001	16700000	0.248695	A	Diplonema			1359	chr1	140100000	140200000	-0.265911	B	Diplonema
1361	chr1	16700001	16710000	-0.0483029	B	Diplonema			1360	chr1	140200000	140300000	0.00385203	A	Diplonema
1362	chr1	16710001	16720000	-0.0483029	B	Diplonema			1361	chr1	140300000	140400000	-0.0367518	B	Diplonema
1363	chr1	16720001	16730000	-0.0483029	B	Diplonema			1362	chr1	140400000	140500000	0.119337	A	Diplonema
1364	chr1	16730001	16740000	-0.0483029	B	Diplonema			1363	chr1	140500000	140600000	-0.286722	B	Diplonema
1365	chr1	16740001	16750000	-0.0483029	B	Diplonema			1364	chr1	140600000	140700000	0.187116	A	Diplonema
1366	chr1	16750001	16760000	-0.0483029	B	Diplonema			1365	chr1	140700000	140800000	0.0464402	A	Diplonema
1367	chr1	16760001	16770000	-0.0483029	B	Diplonema			1366	chr1	140800000	140900000	0.0474718	A	Diplonema
1368	chr1	16770001	16780000	-0.0483029	B	Diplonema			1367	chr1	140900000	141000000	0.0453018	A	Diplonema
1369	chr1	16780001	16790000	-0.0483029	B	Diplonema			1368	chr1	141000000	141100000	-0.465826	B	Diplonema
1370	chr1	16790001	16800000	-0.0483029	B	Diplonema			1369	chr1	141100000	141200000	-0.196004	B	Diplonema
1371	chr1	16800001	16810000	-0.0483029	B	Diplonema			1370	chr1	141200000	141300000	-0.171695	B	Diplonema
1372	chr1	16810001	16820000	-0.0483029	B	Diplonema			1371	chr1	141300000	141400000	0.00401991	A	Diplonema
1373	chr1	16820001	16830000	-0.0483029	B	Diplonema			1372	chr1	141400000	141500000	0.103562	A	Diplonema
1374	chr1	16830001	16840000	-0.0483029	B	Diplonema			1373	chr1	141500000	141600000	0.123462	A	Diplonema
1375	chr1	16840001	16850000	-0.0483029	B	Diplonema			1374	chr1	141600000	141700000	0.0955878	A	Diplonema
1376	chr1	16850001	16860000	-0.0483029	B	Diplonema			1375	chr1	141700000	141800000	0.0379011	A	Diplonema
1377	chr1	16860001	16870000	-0.0483029	B	Diplonema			1376	chr1	141800000	141900000	-0.0788152	B	Diplonema
1378	chr1	16870001	16880000	-0.0483029	B	Diplonema			1377	chr1	141900000	142000000	0.0893615	A	Diplonema
1379	chr1	16880001	16890000	-0.0483029	B	Diplonema			1378	chr1	142000000	142100000	0.152909	A	Diplonema
1380	chr1	16890001	16900000	-0.0483029	B	Diplonema			1379	chr1	142100000	142200000	-0.0265388	B	Diplonema
1381	chr1	16900001	16910000	-0.0453655	B	Diplonema			1380	chr1	142200000	142300000	0.106254	A	Diplonema
1382	chr1	16910001	16920000	-0.0453655	B	Diplonema			1381	chr1	142300000	142400000	-0.0251054	B	Diplonema
1383	chr1	16920001	16930000	-0.0453655	B	Diplonema			1382	chr1	142400000	142500000	-0.259528	B	Diplonema
1384	chr1	16930001	16940000	-0.0453655	B	Diplonema			1383	chr1	142500000	142600000	-0.194812	B	Diplonema
1385	chr1	16940001	16950000	-0.0453655	B	Diplonema			1384	chr1	142600000	142700000	-0.105974	B	Diplonema
1386	chr1	16950001	16960000	-0.0453655	B	Diplonema			1385	chr1	142700000	142800000	0.104878	A	Diplonema
1387	chr1	16960001	16970000	-0.0453655	B	Diplonema			1386	chr1	142800000	142900000	-0.0892348	B	Diplonema
1388	chr1	16970001	16980000	-0.0453655	B	Diplonema			1387	chr1	142900000	143000000	-0.137677	B	Diplonema
1389	chr1	16980001	16990000	-0.0453655	B	Diplonema			1388	chr1	143000000	143100000	0.184254	A	Diplonema
1390	chr1	16990001	17000000	-0.0453655	B	Diplonema			1389	chr1	143100000	143200000	0.101133	A	Diplonema
1391	chr1	17000001	17010000	-0.0453655	B	Diplonema			1390	chr1	143200000	143300000	0.0705576	A	Diplonema
1392	chr1	17010001	17020000	-0.0453655	B	Diplonema			1391	chr1	143300000	143400000	0.0805199	A	Diplonema
1393	chr1	17020001	17030000	-0.0453655	B	Diplonema			1392	chr1	143500000	143600000	0.00218013	A	Diplonema
1394	chr1	17030001	17040000	-0.0453655	B	Diplonema			1393	chr1	143600000	143700000	0.012674	A	Diplonema
1395	chr1	17040001	17050000	-0.0453655	B	Diplonema			1394	chr1	143700000	143800000	-0.420073	B	Diplonema
1396	chr1	17050001	17060000	-0.0453655	B	Diplonema			1395	chr1	143800000	143900000	-0.315848	B	Diplonema
1397	chr1	17060001	17070000	-0.0453655	B	Diplonema			1396	chr1	143900000	144000000	0.185766	A	Diplonema
1398	chr1	17070001	17080000	-0.0453655	B	Diplonema			1397	chr1	144000000	144100000	0.123148	A	Diplonema
1399	chr1	17080001	17090000	-0.0453655	B	Diplonema			1398	chr1	144100000	144200000	0.00405793	A	Diplonema
1400	chr1	17090001	17100000	-0.0453655	B	Diplonema			1399	chr1	144200000	144300000	0.079555	A	Diplonema
1401	chr1	17100001	17110000	-0.0453655	B	Diplonema			1400	chr1	144300000	144400000	-0.0833612	B	Diplonema
1402	chr1	17110001	17120000	-0.0453655	B	Diplonema			1401	chr1	144400000	144500000	0.202705	A	Diplonema
1403	chr1	17120001	17130000	-0.0453655	B	Diplonema			1402	chr1	144500000	144600000	0.245102	A	Diplonema
1404	chr1	17130001	17140000	-0.0453655	B	Diplonema			1403	chr1	144600000	144700000	0.113025	A	Diplonema
1405	chr1	17140001	17150000	-0.0453655	B	Diplonema			1404	chr1	144700000	144800000	0.0559981	A	Diplonema
1406	chr1	17150001	17160000	-0.0926893	B	Diplonema			1405	chr1	144800000	144900000	-0.109236	B	Diplonema
1407	chr1	17160001	17170000	-0.0926893	B	Diplonema			1406	chr1	144900000	145000000	0.0273905	A	Diplonema
1408	chr1	17170001	17180000	-0.0926893	B	Diplonema			1407	chr1	145000000	145100000	0.0120277	A	Diplonema
1409	chr1	17180001	17190000	-0.0926893	B	Diplonema			1408	chr1	145100000	145200000	-0.0596327	B	Diplonema
1410	chr1	17190001	17200000	-0.0926893	B	Diplonema			1409	chr1	145200000	145300000	0.0825989	A	Diplonema
1411	chr1	17200001	17210000	-0.0926893	B	Diplonema			1410	chr1	145300000	145400000	-0.190798	B	Diplonema
1412	chr1	17210001	17220000	-0.0926893	B	Diplonema			1411	chr1	145400000	145500000	-0.130633	B	Diplonema
1413	chr1	17220001	17230000	-0.0926893	B	Diplonema			1412	chr1	145500000	145600000	0.0210149	A	Diplonema
1414	chr1	17230001	17240000	-0.0926893	B	Diplonema			1413	chr1	145600000	145700000	-0.027428	B	Diplonema
1415	chr1	17240001	17250000	-0.0926893	B	Diplonema			1414	chr1	145700000	145800000	0.305289	A	Diplonema
1416	chr1	17250001	17260000	-0.0926893	B	Diplonema			1415	chr1	145800000	145900000	-0.0376342	B	Diplonema
1417	chr1	17260001	17270000	-0.0926893	B	Diplonema			1416	chr1	145900000	146000000	0.124934	A	Diplonema
1418	chr1	17270001	17280000	-0.0926893	B	Diplonema			1417	chr1	146000000	146100000	-0.0863397	B	Diplonema
1419	chr1	17280001	17290000	-0.0926893	B	Diplonema			1418	chr1	146100000	146200000	0.193364	A	Diplonema
1420	chr1	17290001	17300000	-0.0926893	B	Diplonema			1419	chr1	146200000	146300000	-0.191414	B	Diplonema
1421	chr1	17300001	17310000	-0.0926893	B	Diplonema			1420	chr1	146300000	146400000	0.140104	A	Diplonema
1422	chr1	17310001	17320000	-0.0926893	B	Diplonema			1421	chr1	146400000	146500000	0.320659	A	Diplonema
1423	chr1	17320001	17330000	-0.0926893	B	Diplonema			1422	chr1	146500000	146600000	0.0474143	A	Diplonema
1424	chr1	17330001	17340000	-0.0926893	B	Diplonema			1423	chr1	146600000	146700000	0.0221675	A	Diplonema
1425	chr1	17340001	17350000	-0.0926893	B	Diplonema			1424	chr1	146700000	146800000	0.107549	A	Diplonema
1426	chr1	17350001	17360000	-0.237924	B	Diplonema			1425	chr1	146800000	146900000	-0.0493476	B	Diplonema
1427	chr1	17360001	17370000	-0.237924	B	Diplonema			1426	chr1	146900000	147000000	-0.181251	B	Diplonema
1428	chr1	17370001	17380000	-0.237924	B	Diplonema			1427	chr1	147000000	147100000	-0.00173273	B	Diplonema
1429	chr1	17380001	17390000	-0.237924	B	Diplonema			1428	chr1	147100000	147200000	-0.0999485	B	Diplonema
1430	chr1	17390001	17400000	-0.237924	B	Diplonema			1429	chr1	147200000	147300000	-0.128432	B	Diplonema
1431	chr1	17400001	17410000	-0.237924	B	Diplonema			1430	chr1	147300000	147400000	-0.0195419	B	Diplonema
1432	chr1	17410001	17420000	-0.237924	B	Diplonema			1431	chr1	147400000	147500000	0.253394	A	Diplonema
1433	chr1	17420001	17430000	-0.237924	B	Diplonema			1432	chr1	147500000	147600000	0.0337153	A	Diplonema
1434	chr1	17430001	17440000	-0.237924	B	Diplonema			1433	chr1	147600000	147700000	0.142483	A	Diplonema
1435	chr1	17440001	17450000	-0.237924	B	Diplonema			1434	chr1	147700000	147800000	0.19528	A	Diplonema
1436	chr1	17450001	17460000	-0.237924	B	Diplonema			1435	chr1	147800000	147900000	-0.0810197	B	Diplonema
1437	chr1	17460001	17470000	-0.237924	B	Diplonema			1436	chr1	147900000	148000000	0.055697	A	Diplonema
1438	chr1	17470001	17480000	-0.237924	B	Diplonema			1437	chr1	148000000	148100000	-0.459347	B	Diplonema
1439	chr1	17480001	17490000	-0.237924	B	Diplonema			1438	chr1	148100000	148200000	-0.0890441	B	Diplonema
1440	chr1	17490001	17500000	-0.237924	B	Diplonema			1439	chr1	148200000	148300000	0.0109519	A	Diplonema
1441	chr1	17500001	17510000	-0.237924	B	Diplonema			1440	chr1	148300000	148400000	-0.02613	B	Diplonema
1442	chr1	17510001	17520000	-0.237924	B	Diplonema			1441	chr1	148400000	148500000	0.138487	A	Diplonema
1443	chr1	17520001	17530000	-0.237924	B	Diplonema			1442	chr1	148500000	148600000	0.018778	A	Diplonema
1444	chr1	17530001	17540000	-0.237924	B	Diplonema			1443	chr1	148600000	148700000	-0.237252	B	Diplonema
1445	chr1	17540001	17550000	-0.237924	B	Diplonema			1444	chr1	148700000	148800000	0.0273407	A	Diplonema
1446	chr1	17550001	17560000	-0.237924	B	Diplonema			1445	chr1	148800000	148900000	0.0428442	A	Diplonema
1447	chr1	17560001	17570000	-0.237924	B	Diplonema			1446	chr1	148900000	149000000	0.0771274	A	Diplonema
1448	chr1	17570001	17580000	-0.237924	B	Diplonema			1447	chr1	149000000	149100000	-0.0396403	B	Diplonema
1449	chr1	17580001	17590000	-0.237924	B	Diplonema			1448	chr1	149100000	149200000	-0.292839	B	Diplonema
1450	chr1	17590001	17600000	-0.237924	B	Diplonema			1449	chr1	149200000	149300000	0.31856	A	Diplonema
1451	chr1	17600001	17610000	-0.224543	B	Diplonema			1450	chr1	149300000	149400000	-0.0715051	B	Diplonema
1452	chr1	17610001	17620000	-0.224543	B	Diplonema			1451	chr1	149400000	149500000	-0.178055	B	Diplonema
1453	chr1	17620001	17630000	-0.224543	B	Diplonema			1452	chr1	149500000	149600000	0.255262	A	Diplonema
1454	chr1	17630001	17640000	-0.224543	B	Diplonema			1453	chr1	149600000	149700000	0.0138319	A	Diplonema
1455	chr1	17640001	17650000	-0.224543	B	Diplonema			1454	chr1	149700000	149800000	-0.0744048	B	Diplonema
1456	chr1	17650001	17660000	-0.224543	B	Diplonema			1455	chr1	149800000	149900000	-0.0494384	B	Diplonema
1457	chr1	17660001	17670000	-0.224543	B	Diplonema			1456	chr1	149900000	150000000	0.353919	A	Diplonema
1458	chr1	17670001	17680000	-0.224543	B	Diplonema			1457	chr1	150000000	150100000	-0.0913217	B	Diplonema
1459	chr1	17680001	17690000	-0.224543	B	Diplonema			1458	chr1	150100000	150200000	-0.0482981	B	Diplonema
1460	chr1	17690001	17700000	-0.224543	B	Diplonema			1459	chr1	150200000	150300000	-0.0808721	B	Diplonema
1461	chr1	17700001	17710000	-0.224543	B	Diplonema			1460	chr1	150300000	150400000	0.0694753	A	Diplonema
1462	chr1	17710001	17720000	-0.224543	B	Diplonema			1461	chr1	150400000	150500000	-0.112514	B	Diplonema
1463	chr1	17720001	17730000	-0.224543	B	Diplonema			1462	chr1	150500000	150600000	-0.278486	B	Diplonema
1464	chr1	17730001	17740000	-0.224543	B	Diplonema			1463	chr1	150600000	150700000	0.148314	A	Diplonema
1465	chr1	17740001	17750000	-0.224543	B	Diplonema			1464	chr1	150700000	150800000	-0.117983	B	Diplonema
1466	chr1	17750001	17760000	-0.224543	B	Diplonema			1465	chr1	150800000	150900000	0.175555	A	Diplonema
1467	chr1	17760001	17770000	-0.224543	B	Diplonema			1466	chr1	150900000	151000000	0.0881639	A	Diplonema
1468	chr1	17770001	17780000	-0.224543	B	Diplonema			1467	chr1	151000000	151100000	0.0594898	A	Diplonema
1469	chr1	17780001	17790000	-0.224543	B	Diplonema			1468	chr1	151100000	151200000	0.266228	A	Diplonema
1470	chr1	17790001	17800000	-0.224543	B	Diplonema			1469	chr1	151200000	151300000	0.0700398	A	Diplonema
1471	chr1	17800001	17810000	-0.112272	B	Diplonema			1470	chr1	151300000	151400000	-0.24573	B	Diplonema
1472	chr1	17810001	17820000	-0.112272	B	Diplonema			1471	chr1	151400000	151500000	-0.32644	B	Diplonema
1473	chr1	17820001	17830000	-0.112272	B	Diplonema			1472	chr1	151500000	151600000	-0.163677	B	Diplonema
1474	chr1	17830001	17840000	-0.112272	B	Diplonema			1473	chr1	151600000	151700000	0.0386069	A	Diplonema
1475	chr1	17840001	17850000	-0.112272	B	Diplonema			1474	chr1	151700000	151800000	0.0595728	A	Diplonema
1476	chr1	17850001	17860000	-0.112272	B	Diplonema			1475	chr1	151800000	151900000	0.259447	A	Diplonema
1477	chr1	17860001	17870000	-0.112272	B	Diplonema			1476	chr1	151900000	152000000	0.091592	A	Diplonema
1478	chr1	17870001	17880000	-0.112272	B	Diplonema			1477	chr1	152000000	152100000	-0.169268	B	Diplonema
1479	chr1	17880001	17890000	-0.112272	B	Diplonema			1478	chr1	152100000	152200000	0.21291	A	Diplonema
1480	chr1	17890001	17900000	-0.112272	B	Diplonema			1479	chr1	152200000	152300000	0.296652	A	Diplonema
1481	chr1	17900001	17910000	-0.112272	B	Diplonema			1480	chr1	152300000	152400000	0.0848051	A	Diplonema
1482	chr1	17910001	17920000	-0.112272	B	Diplonema			1481	chr1	152400000	152500000	-0.0963143	B	Diplonema
1483	chr1	17920001	17930000	-0.112272	B	Diplonema			1482	chr1	152500000	152600000	-0.200369	B	Diplonema
1484	chr1	17930001	17940000	-0.112272	B	Diplonema			1483	chr1	152600000	152700000	-0.567192	B	Diplonema
1485	chr1	17940001	17950000	-0.112272	B	Diplonema			1484	chr1	152700000	152800000	-0.781958	B	Diplonema
1486	chr1	17950001	17960000	-0.112272	B	Diplonema			1485	chr1	152800000	152900000	-0.220393	B	Diplonema
1487	chr1	17960001	17970000	-0.112272	B	Diplonema			1486	chr1	152900000	153000000	-0.0218787	B	Diplonema
1488	chr1	17970001	17980000	-0.112272	B	Diplonema			1487	chr1	153000000	153100000	0.285579	A	Diplonema
1489	chr1	17980001	17990000	-0.112272	B	Diplonema			1488	chr1	153100000	153200000	0.18798	A	Diplonema
1490	chr1	17990001	18000000	-0.112272	B	Diplonema			1489	chr1	153200000	153300000	-0.0343768	B	Diplonema
1491	chr1	18000001	18010000	-0.120757	B	Diplonema			1490	chr1	153300000	153400000	-0.0130221	B	Diplonema
1492	chr1	18010001	18020000	-0.120757	B	Diplonema			1491	chr1	153400000	153500000	-0.248664	B	Diplonema
1493	chr1	18020001	18030000	-0.120757	B	Diplonema			1492	chr1	153500000	153600000	-0.086215	B	Diplonema
1494	chr1	18030001	18040000	-0.120757	B	Diplonema			1493	chr1	153600000	153700000	0.316401	A	Diplonema
1495	chr1	18040001	18050000	-0.120757	B	Diplonema			1494	chr1	153700000	153800000	0.166161	A	Diplonema
1496	chr1	18050001	18060000	-0.120757	B	Diplonema			1495	chr1	153800000	153900000	0.241224	A	Diplonema
1497	chr1	18060001	18070000	-0.120757	B	Diplonema			1496	chr1	153900000	154000000	0.327426	A	Diplonema
1498	chr1	18070001	18080000	-0.120757	B	Diplonema			1497	chr1	154000000	154100000	0.0822186	A	Diplonema
1499	chr1	18080001	18090000	-0.120757	B	Diplonema			1498	chr1	154100000	154200000	0.233076	A	Diplonema
1500	chr1	18090001	18100000	-0.120757	B	Diplonema			1499	chr1	154200000	154300000	0.304435	A	Diplonema
1501	chr1	18100001	18110000	-0.120757	B	Diplonema			1500	chr1	154300000	154400000	0.13659	A	Diplonema
1502	chr1	18110001	18120000	-0.120757	B	Diplonema			1501	chr1	154400000	154500000	0.157878	A	Diplonema
1503	chr1	18120001	18130000	-0.120757	B	Diplonema			1502	chr1	154500000	154600000	0.0144553	A	Diplonema
1504	chr1	18130001	18140000	-0.120757	B	Diplonema			1503	chr1	154600000	154700000	0.130463	A	Diplonema
1505	chr1	18140001	18150000	-0.120757	B	Diplonema			1504	chr1	154700000	154800000	0.1186	A	Diplonema
1506	chr1	18150001	18160000	-0.120757	B	Diplonema			1505	chr1	154800000	154900000	0.204545	A	Diplonema
1507	chr1	18160001	18170000	-0.120757	B	Diplonema			1506	chr1	154900000	155000000	-0.0978438	B	Diplonema
1508	chr1	18170001	18180000	-0.120757	B	Diplonema			1507	chr1	155000000	155100000	-0.0466742	B	Diplonema
1509	chr1	18180001	18190000	-0.120757	B	Diplonema			1508	chr1	155100000	155200000	-0.0621919	B	Diplonema
1510	chr1	18190001	18200000	-0.120757	B	Diplonema			1509	chr1	155200000	155300000	0.0676596	A	Diplonema
1511	chr1	18200001	18210000	-0.120757	B	Diplonema			1510	chr1	155300000	155400000	-0.322839	B	Diplonema
1512	chr1	18210001	18220000	-0.120757	B	Diplonema			1511	chr1	155400000	155500000	0.0299251	A	Diplonema
1513	chr1	18220001	18230000	-0.120757	B	Diplonema			1512	chr1	155500000	155600000	-0.109841	B	Diplonema
1514	chr1	18230001	18240000	-0.120757	B	Diplonema			1513	chr1	155600000	155700000	-0.0982956	B	Diplonema
1515	chr1	18240001	18250000	-0.120757	B	Diplonema			1514	chr1	155700000	155800000	0.059897	A	Diplonema
1516	chr1	18250001	18260000	-0.120757	B	Diplonema			1515	chr1	155800000	155900000	-0.245162	B	Diplonema
1517	chr1	18260001	18270000	-0.120757	B	Diplonema			1516	chr1	155900000	156000000	-0.419284	B	Diplonema
1518	chr1	18270001	18280000	-0.120757	B	Diplonema			1517	chr1	156000000	156100000	0.114469	A	Diplonema
1519	chr1	18280001	18290000	-0.120757	B	Diplonema			1518	chr1	156200000	156300000	0.095535	A	Diplonema
1520	chr1	18290001	18300000	-0.120757	B	Diplonema			1519	chr1	156300000	156400000	-0.45169	B	Diplonema
1521	chr1	18300001	18310000	-0.120757	B	Diplonema			1520	chr1	156400000	156500000	-0.669409	B	Diplonema
1522	chr1	18310001	18320000	-0.120757	B	Diplonema			1521	chr1	156500000	156600000	-0.27322	B	Diplonema
1523	chr1	18320001	18330000	-0.120757	B	Diplonema			1522	chr1	156600000	156700000	-0.144583	B	Diplonema
1524	chr1	18330001	18340000	-0.120757	B	Diplonema			1523	chr1	156700000	156800000	-0.0210385	B	Diplonema
1525	chr1	18340001	18350000	-0.120757	B	Diplonema			1524	chr1	156800000	156900000	-0.104557	B	Diplonema
1526	chr1	18350001	18360000	-0.120757	B	Diplonema			1525	chr1	156900000	157000000	0.035285	A	Diplonema
1527	chr1	18360001	18370000	-0.120757	B	Diplonema			1526	chr1	157000000	157100000	0.170611	A	Diplonema
1528	chr1	18370001	18380000	-0.120757	B	Diplonema			1527	chr1	157100000	157200000	0.134095	A	Diplonema
1529	chr1	18380001	18390000	-0.120757	B	Diplonema			1528	chr1	157200000	157300000	-0.169409	B	Diplonema
1530	chr1	18390001	18400000	-0.120757	B	Diplonema			1529	chr1	157300000	157400000	-0.203515	B	Diplonema
1531	chr1	18400001	18410000	-0.120757	B	Diplonema			1530	chr1	157400000	157500000	-0.302432	B	Diplonema
1532	chr1	18410001	18420000	-0.120757	B	Diplonema			1531	chr1	157500000	157600000	0.0477617	A	Diplonema
1533	chr1	18420001	18430000	-0.120757	B	Diplonema			1532	chr1	157600000	157700000	0.0858011	A	Diplonema
1534	chr1	18430001	18440000	-0.120757	B	Diplonema			1533	chr1	157700000	157800000	0.0392326	A	Diplonema
1535	chr1	18440001	18450000	-0.120757	B	Diplonema			1534	chr1	157800000	157900000	-0.0939901	B	Diplonema
1536	chr1	18450001	18460000	-0.120757	B	Diplonema			1535	chr1	157900000	158000000	0.0117699	A	Diplonema
1537	chr1	18460001	18470000	-0.120757	B	Diplonema			1536	chr1	158000000	158100000	-0.08963	B	Diplonema
1538	chr1	18470001	18480000	-0.120757	B	Diplonema			1537	chr1	158100000	158200000	0.0592183	A	Diplonema
1539	chr1	18480001	18490000	-0.120757	B	Diplonema			1538	chr1	158200000	158300000	0.11656	A	Diplonema
1540	chr1	18490001	18500000	-0.120757	B	Diplonema			1539	chr1	158300000	158400000	-0.0969767	B	Diplonema
1541	chr1	18550001	18560000	-0.228786	B	Diplonema			1540	chr1	158400000	158500000	-0.00727837	B	Diplonema
1542	chr1	18560001	18570000	-0.228786	B	Diplonema			1541	chr1	158500000	158600000	0.128207	A	Diplonema
1543	chr1	18570001	18580000	-0.228786	B	Diplonema			1542	chr1	158600000	158700000	-0.0523794	B	Diplonema
1544	chr1	18580001	18590000	-0.228786	B	Diplonema			1543	chr1	158700000	158800000	0.113063	A	Diplonema
1545	chr1	18590001	18600000	-0.228786	B	Diplonema			1544	chr1	158800000	158900000	0.306817	A	Diplonema
1546	chr1	18600001	18610000	-0.228786	B	Diplonema			1545	chr1	158900000	159000000	0.201123	A	Diplonema
1547	chr1	18610001	18620000	-0.228786	B	Diplonema			1546	chr1	159000000	159100000	0.165239	A	Diplonema
1548	chr1	18620001	18630000	-0.228786	B	Diplonema			1547	chr1	159100000	159200000	0.10668	A	Diplonema
1549	chr1	18630001	18640000	-0.228786	B	Diplonema			1548	chr1	159200000	159300000	-0.329812	B	Diplonema
1550	chr1	18640001	18650000	-0.228786	B	Diplonema			1549	chr1	159300000	159400000	-0.242851	B	Diplonema
1551	chr1	18650001	18660000	-0.228786	B	Diplonema			1550	chr1	159400000	159500000	-0.000285285	B	Diplonema
1552	chr1	18660001	18670000	-0.228786	B	Diplonema			1551	chr1	159500000	159600000	0.0612982	A	Diplonema
1553	chr1	18670001	18680000	-0.228786	B	Diplonema			1552	chr1	159600000	159700000	0.238506	A	Diplonema
1554	chr1	18680001	18690000	-0.228786	B	Diplonema			1553	chr1	159700000	159800000	0.328664	A	Diplonema
1555	chr1	18690001	18700000	-0.228786	B	Diplonema			1554	chr1	159800000	159900000	0.0781832	A	Diplonema
1556	chr1	18700001	18710000	-0.228786	B	Diplonema			1555	chr1	159900000	160000000	0.169566	A	Diplonema
1557	chr1	18710001	18720000	-0.228786	B	Diplonema			1556	chr1	160000000	160100000	0.27137	A	Diplonema
1558	chr1	18720001	18730000	-0.228786	B	Diplonema			1557	chr1	160100000	160200000	0.0112057	A	Diplonema
1559	chr1	18730001	18740000	-0.228786	B	Diplonema			1558	chr1	160200000	160300000	-0.2702	B	Diplonema
1560	chr1	18740001	18750000	-0.228786	B	Diplonema			1559	chr1	160300000	160400000	-0.412787	B	Diplonema
1561	chr1	18750001	18760000	-0.228786	B	Diplonema			1560	chr1	160400000	160500000	-0.647778	B	Diplonema
1562	chr1	18760001	18770000	-0.228786	B	Diplonema			1561	chr1	160500000	160600000	-0.522739	B	Diplonema
1563	chr1	18770001	18780000	-0.228786	B	Diplonema			1562	chr1	160600000	160700000	-0.597439	B	Diplonema
1564	chr1	18780001	18790000	-0.228786	B	Diplonema			1563	chr1	160700000	160800000	-0.942971	B	Diplonema
1565	chr1	18790001	18800000	-0.228786	B	Diplonema			1564	chr1	160800000	160900000	-0.366726	B	Diplonema
1566	chr1	18800001	18810000	-0.228786	B	Diplonema			1565	chr1	160900000	161000000	-0.268564	B	Diplonema
1567	chr1	18810001	18820000	-0.228786	B	Diplonema			1566	chr1	161000000	161100000	-0.338141	B	Diplonema
1568	chr1	18820001	18830000	-0.228786	B	Diplonema			1567	chr1	161100000	161200000	-0.202248	B	Diplonema
1569	chr1	18830001	18840000	-0.228786	B	Diplonema			1568	chr1	161200000	161300000	0.0320477	A	Diplonema
1570	chr1	18840001	18850000	-0.228786	B	Diplonema			1569	chr1	161300000	161400000	0.196659	A	Diplonema
1571	chr1	18850001	18860000	-0.228786	B	Diplonema			1570	chr1	161400000	161500000	0.0666473	A	Diplonema
1572	chr1	18860001	18870000	-0.228786	B	Diplonema			1571	chr1	161500000	161600000	0.116591	A	Diplonema
1573	chr1	18870001	18880000	-0.228786	B	Diplonema			1572	chr1	161600000	161700000	0.102675	A	Diplonema
1574	chr1	18880001	18890000	-0.228786	B	Diplonema			1573	chr1	161700000	161800000	0.094961	A	Diplonema
1575	chr1	18890001	18900000	-0.228786	B	Diplonema			1574	chr1	161800000	161900000	-0.14149	B	Diplonema
1576	chr1	18900001	18910000	-0.228786	B	Diplonema			1575	chr1	161900000	162000000	0.100649	A	Diplonema
1577	chr1	18910001	18920000	-0.228786	B	Diplonema			1576	chr1	162000000	162100000	-0.290935	B	Diplonema
1578	chr1	18920001	18930000	-0.228786	B	Diplonema			1577	chr1	162100000	162200000	-0.602135	B	Diplonema
1579	chr1	18930001	18940000	-0.228786	B	Diplonema			1578	chr1	162200000	162300000	-0.188403	B	Diplonema
1580	chr1	18940001	18950000	-0.228786	B	Diplonema			1579	chr1	162300000	162400000	-0.195819	B	Diplonema
1581	chr1	18950001	18960000	-0.228786	B	Diplonema			1580	chr1	162400000	162500000	-0.320129	B	Diplonema
1582	chr1	18960001	18970000	-0.228786	B	Diplonema			1581	chr1	162500000	162600000	-0.217409	B	Diplonema
1583	chr1	18970001	18980000	-0.228786	B	Diplonema			1582	chr1	162600000	162700000	-0.455294	B	Diplonema
1584	chr1	18980001	18990000	-0.228786	B	Diplonema			1583	chr1	162700000	162800000	0.109494	A	Diplonema
1585	chr1	18990001	19000000	-0.228786	B	Diplonema			1584	chr1	162800000	162900000	0.0105295	A	Diplonema
1586	chr1	19000001	19010000	-0.228786	B	Diplonema			1585	chr1	162900000	163000000	-0.655546	B	Diplonema
1587	chr1	19010001	19020000	-0.228786	B	Diplonema			1586	chr1	163000000	163100000	0.368605	A	Diplonema
1588	chr1	19020001	19030000	-0.228786	B	Diplonema			1587	chr1	163100000	163200000	0.0994778	A	Diplonema
1589	chr1	19030001	19040000	-0.228786	B	Diplonema			1588	chr1	163200000	163300000	0.218419	A	Diplonema
1590	chr1	19040001	19050000	-0.228786	B	Diplonema			1589	chr1	163300000	163400000	-0.0576617	B	Diplonema
1591	chr1	19050001	19060000	-0.228786	B	Diplonema			1590	chr1	163400000	163500000	-0.0427754	B	Diplonema
1592	chr1	19060001	19070000	-0.228786	B	Diplonema			1591	chr1	163500000	163600000	0.0309693	A	Diplonema
1593	chr1	19070001	19080000	-0.228786	B	Diplonema			1592	chr1	163600000	163700000	-0.112946	B	Diplonema
1594	chr1	19080001	19090000	-0.228786	B	Diplonema			1593	chr1	163700000	163800000	-0.0258602	B	Diplonema
1595	chr1	19090001	19100000	-0.228786	B	Diplonema			1594	chr1	163800000	163900000	-0.0994388	B	Diplonema
1596	chr1	19100001	19110000	-0.228786	B	Diplonema			1595	chr1	163900000	164000000	0.168464	A	Diplonema
1597	chr1	19110001	19120000	-0.228786	B	Diplonema			1596	chr1	164000000	164100000	0.250241	A	Diplonema
1598	chr1	19120001	19130000	-0.228786	B	Diplonema			1597	chr1	164100000	164200000	0.0815845	A	Diplonema
1599	chr1	19130001	19140000	-0.228786	B	Diplonema			1598	chr1	164200000	164300000	-0.0642195	B	Diplonema
1600	chr1	19140001	19150000	-0.228786	B	Diplonema			1599	chr1	164300000	164400000	-0.380152	B	Diplonema
1601	chr1	19150001	19160000	-0.228786	B	Diplonema			1600	chr1	164400000	164500000	-0.00152772	B	Diplonema
1602	chr1	19160001	19170000	-0.228786	B	Diplonema			1601	chr1	164500000	164600000	-0.0868478	B	Diplonema
1603	chr1	19170001	19180000	-0.228786	B	Diplonema			1602	chr1	164600000	164700000	-0.260015	B	Diplonema
1604	chr1	19180001	19190000	-0.228786	B	Diplonema			1603	chr1	164700000	164800000	-0.0879282	B	Diplonema
1605	chr1	19190001	19200000	-0.228786	B	Diplonema			1604	chr1	164800000	164900000	0.185599	A	Diplonema
1606	chr1	19200001	19210000	-0.228786	B	Diplonema			1605	chr1	164900000	165000000	0.093216	A	Diplonema
1607	chr1	19210001	19220000	-0.228786	B	Diplonema			1606	chr1	165000000	165100000	-0.281075	B	Diplonema
1608	chr1	19220001	19230000	-0.228786	B	Diplonema			1607	chr1	165100000	165200000	0.189091	A	Diplonema
1609	chr1	19230001	19240000	-0.228786	B	Diplonema			1608	chr1	165200000	165300000	-0.0254262	B	Diplonema
1610	chr1	19240001	19250000	-0.228786	B	Diplonema			1609	chr1	165300000	165400000	-0.301011	B	Diplonema
1611	chr1	19250001	19260000	-0.228786	B	Diplonema			1610	chr1	165400000	165500000	-0.316388	B	Diplonema
1612	chr1	19260001	19270000	-0.228786	B	Diplonema			1611	chr1	165500000	165600000	-0.236774	B	Diplonema
1613	chr1	19270001	19280000	-0.228786	B	Diplonema			1612	chr1	165600000	165700000	0.119501	A	Diplonema
1614	chr1	19280001	19290000	-0.228786	B	Diplonema			1613	chr1	165700000	165800000	0.239138	A	Diplonema
1615	chr1	19290001	19300000	-0.228786	B	Diplonema			1614	chr1	165800000	165900000	-0.0371737	B	Diplonema
1616	chr1	19300001	19310000	-0.228786	B	Diplonema			1615	chr1	165900000	166000000	0.0476214	A	Diplonema
1617	chr1	19310001	19320000	-0.228786	B	Diplonema			1616	chr1	166000000	166100000	0.0446125	A	Diplonema
1618	chr1	19320001	19330000	-0.228786	B	Diplonema			1617	chr1	166100000	166200000	0.210092	A	Diplonema
1619	chr1	19330001	19340000	-0.228786	B	Diplonema			1618	chr1	166200000	166300000	0.23754	A	Diplonema
1620	chr1	19340001	19350000	-0.228786	B	Diplonema			1619	chr1	166300000	166400000	0.10877	A	Diplonema
1621	chr1	19350001	19360000	-0.123368	B	Diplonema			1620	chr1	166400000	166500000	0.0315086	A	Diplonema
1622	chr1	19360001	19370000	-0.123368	B	Diplonema			1621	chr1	166500000	166600000	-0.0484539	B	Diplonema
1623	chr1	19370001	19380000	-0.123368	B	Diplonema			1622	chr1	166600000	166700000	-0.128361	B	Diplonema
1624	chr1	19380001	19390000	-0.123368	B	Diplonema			1623	chr1	166700000	166800000	0.0823721	A	Diplonema
1625	chr1	19390001	19400000	-0.123368	B	Diplonema			1624	chr1	166800000	166900000	-0.13893	B	Diplonema
1626	chr1	19400001	19410000	-0.123368	B	Diplonema			1625	chr1	166900000	167000000	0.0476611	A	Diplonema
1627	chr1	19410001	19420000	-0.123368	B	Diplonema			1626	chr1	167000000	167100000	-0.117497	B	Diplonema
1628	chr1	19420001	19430000	-0.123368	B	Diplonema			1627	chr1	167100000	167200000	0.110152	A	Diplonema
1629	chr1	19430001	19440000	-0.123368	B	Diplonema			1628	chr1	167200000	167300000	0.200834	A	Diplonema
1630	chr1	19440001	19450000	-0.123368	B	Diplonema			1629	chr1	167300000	167400000	-0.282695	B	Diplonema
1631	chr1	19450001	19460000	-0.225849	B	Diplonema			1630	chr1	167400000	167500000	0.00567182	A	Diplonema
1632	chr1	19460001	19470000	-0.225849	B	Diplonema			1631	chr1	167500000	167600000	-0.00619341	B	Diplonema
1633	chr1	19470001	19480000	-0.225849	B	Diplonema			1632	chr1	167600000	167700000	0.370129	A	Diplonema
1634	chr1	19480001	19490000	-0.225849	B	Diplonema			1633	chr1	167700000	167800000	0.316022	A	Diplonema
1635	chr1	19490001	19500000	-0.225849	B	Diplonema			1634	chr1	167800000	167900000	0.0802033	A	Diplonema
1636	chr1	19500001	19510000	-0.225849	B	Diplonema			1635	chr1	167900000	168000000	-0.0131276	B	Diplonema
1637	chr1	19510001	19520000	-0.225849	B	Diplonema			1636	chr1	168000000	168100000	0.0119349	A	Diplonema
1638	chr1	19520001	19530000	-0.225849	B	Diplonema			1637	chr1	168100000	168200000	0.238521	A	Diplonema
1639	chr1	19530001	19540000	-0.225849	B	Diplonema			1638	chr1	168200000	168300000	0.19657	A	Diplonema
1640	chr1	19540001	19550000	-0.225849	B	Diplonema			1639	chr1	168300000	168400000	0.0752525	A	Diplonema
1641	chr1	19550001	19560000	-0.225849	B	Diplonema			1640	chr1	168400000	168500000	-0.0749524	B	Diplonema
1642	chr1	19560001	19570000	-0.225849	B	Diplonema			1641	chr1	168500000	168600000	0.0269956	A	Diplonema
1643	chr1	19570001	19580000	-0.225849	B	Diplonema			1642	chr1	168600000	168700000	0.0314909	A	Diplonema
1644	chr1	19580001	19590000	-0.225849	B	Diplonema			1643	chr1	168700000	168800000	-0.162429	B	Diplonema
1645	chr1	19590001	19600000	-0.225849	B	Diplonema			1644	chr1	168800000	168900000	0.309904	A	Diplonema
1646	chr1	19600001	19610000	-0.125653	B	Diplonema			1645	chr1	168900000	169000000	-0.229508	B	Diplonema
1647	chr1	19610001	19620000	-0.125653	B	Diplonema			1646	chr1	169000000	169100000	0.107224	A	Diplonema
1648	chr1	19620001	19630000	-0.125653	B	Diplonema			1647	chr1	169100000	169200000	-0.124055	B	Diplonema
1649	chr1	19630001	19640000	-0.125653	B	Diplonema			1648	chr1	169200000	169300000	0.0776392	A	Diplonema
1650	chr1	19640001	19650000	-0.125653	B	Diplonema			1649	chr1	169300000	169400000	-0.0167023	B	Diplonema
1651	chr1	19650001	19660000	-0.125653	B	Diplonema			1650	chr1	169400000	169500000	0.0373153	A	Diplonema
1652	chr1	19660001	19670000	-0.125653	B	Diplonema			1651	chr1	169500000	169600000	-0.206618	B	Diplonema
1653	chr1	19670001	19680000	-0.125653	B	Diplonema			1652	chr1	169600000	169700000	0.0339896	A	Diplonema
1654	chr1	19680001	19690000	-0.125653	B	Diplonema			1653	chr1	169700000	169800000	-0.0214652	B	Diplonema
1655	chr1	19690001	19700000	-0.125653	B	Diplonema			1654	chr1	169800000	169900000	0.193001	A	Diplonema
1656	chr1	19700001	19710000	-0.125653	B	Diplonema			1655	chr1	169900000	170000000	0.119388	A	Diplonema
1657	chr1	19710001	19720000	-0.125653	B	Diplonema			1656	chr1	170000000	170100000	-0.00151505	B	Diplonema
1658	chr1	19720001	19730000	-0.125653	B	Diplonema			1657	chr1	170100000	170200000	-0.245182	B	Diplonema
1659	chr1	19730001	19740000	-0.125653	B	Diplonema			1658	chr1	170200000	170300000	-0.140608	B	Diplonema
1660	chr1	19740001	19750000	-0.125653	B	Diplonema			1659	chr1	170300000	170400000	0.076294	A	Diplonema
1661	chr1	19750001	19760000	-0.125653	B	Diplonema			1660	chr1	170400000	170500000	0.178254	A	Diplonema
1662	chr1	19760001	19770000	-0.125653	B	Diplonema			1661	chr1	170500000	170600000	0.170216	A	Diplonema
1663	chr1	19770001	19780000	-0.125653	B	Diplonema			1662	chr1	170600000	170700000	-0.00281676	B	Diplonema
1664	chr1	19780001	19790000	-0.125653	B	Diplonema			1663	chr1	170700000	170800000	-0.433446	B	Diplonema
1665	chr1	19790001	19800000	-0.125653	B	Diplonema			1664	chr1	170800000	170900000	-0.326407	B	Diplonema
1666	chr1	19800001	19810000	-0.125653	B	Diplonema			1665	chr1	170900000	171000000	0.0488052	A	Diplonema
1667	chr1	19810001	19820000	-0.125653	B	Diplonema			1666	chr1	171000000	171100000	0.351053	A	Diplonema
1668	chr1	19820001	19830000	-0.125653	B	Diplonema			1667	chr1	171100000	171200000	0.000473986	A	Diplonema
1669	chr1	19830001	19840000	-0.125653	B	Diplonema			1668	chr1	171200000	171300000	-0.127371	B	Diplonema
1670	chr1	19840001	19850000	-0.125653	B	Diplonema			1669	chr1	171300000	171400000	-0.57845	B	Diplonema
1671	chr1	19850001	19860000	-0.125653	B	Diplonema			1670	chr1	171400000	171500000	0.225014	A	Diplonema
1672	chr1	19860001	19870000	-0.125653	B	Diplonema			1671	chr1	171500000	171600000	-0.234561	B	Diplonema
1673	chr1	19870001	19880000	-0.125653	B	Diplonema			1672	chr1	171600000	171700000	-0.0678009	B	Diplonema
1674	chr1	19880001	19890000	-0.125653	B	Diplonema			1673	chr1	171700000	171800000	-0.038199	B	Diplonema
1675	chr1	19890001	19900000	-0.125653	B	Diplonema			1674	chr1	171800000	171900000	-0.288653	B	Diplonema
1676	chr1	19900001	19910000	-0.125653	B	Diplonema			1675	chr1	171900000	172000000	-1.77918	B	Diplonema
1677	chr1	19910001	19920000	-0.125653	B	Diplonema			1676	chr1	172000000	172100000	-0.109088	B	Diplonema
1678	chr1	19920001	19930000	-0.125653	B	Diplonema			1677	chr1	172100000	172200000	-0.409801	B	Diplonema
1679	chr1	19930001	19940000	-0.125653	B	Diplonema			1678	chr1	172200000	172300000	-0.0337723	B	Diplonema
1680	chr1	19940001	19950000	-0.125653	B	Diplonema			1679	chr1	172300000	172400000	-0.0952501	B	Diplonema
1681	chr1	19950001	19960000	-0.125653	B	Diplonema			1680	chr1	172400000	172500000	0.0230237	A	Diplonema
1682	chr1	19960001	19970000	-0.125653	B	Diplonema			1681	chr1	172500000	172600000	-0.0555855	B	Diplonema
1683	chr1	19970001	19980000	-0.125653	B	Diplonema			1682	chr1	172600000	172700000	-0.0185403	B	Diplonema
1684	chr1	19980001	19990000	-0.125653	B	Diplonema			1683	chr1	172700000	172800000	-0.0812002	B	Diplonema
1685	chr1	19990001	20000000	-0.125653	B	Diplonema			1684	chr1	172800000	172900000	-0.213244	B	Diplonema
1686	chr1	20000001	20010000	-0.125653	B	Diplonema			1685	chr1	172900000	173000000	0.0590951	A	Diplonema
1687	chr1	20010001	20020000	-0.125653	B	Diplonema			1686	chr1	173000000	173100000	-0.116214	B	Diplonema
1688	chr1	20020001	20030000	-0.125653	B	Diplonema			1687	chr1	173100000	173200000	-0.257923	B	Diplonema
1689	chr1	20030001	20040000	-0.125653	B	Diplonema			1688	chr1	173200000	173300000	-0.0128577	B	Diplonema
1690	chr1	20040001	20050000	-0.125653	B	Diplonema			1689	chr1	173300000	173400000	0.000650831	A	Diplonema
1691	chr1	20050001	20060000	-0.0943211	B	Diplonema			1690	chr1	173400000	173500000	0.0968168	A	Diplonema
1692	chr1	20060001	20070000	-0.0943211	B	Diplonema			1691	chr1	173500000	173600000	-0.123633	B	Diplonema
1693	chr1	20070001	20080000	-0.0943211	B	Diplonema			1692	chr1	173600000	173700000	-0.54563	B	Diplonema
1694	chr1	20080001	20090000	-0.0943211	B	Diplonema			1693	chr1	173700000	173800000	-0.263333	B	Diplonema
1695	chr1	20090001	20100000	-0.0943211	B	Diplonema			1694	chr1	173800000	173900000	-0.0790742	B	Diplonema
1696	chr1	20100001	20110000	-0.0943211	B	Diplonema			1695	chr1	173900000	174000000	-0.0388318	B	Diplonema
1697	chr1	20110001	20120000	-0.0943211	B	Diplonema			1696	chr1	174000000	174100000	-0.277416	B	Diplonema
1698	chr1	20120001	20130000	-0.0943211	B	Diplonema			1697	chr1	174100000	174200000	-0.158249	B	Diplonema
1699	chr1	20130001	20140000	-0.0943211	B	Diplonema			1698	chr1	174200000	174300000	-0.0549348	B	Diplonema
1700	chr1	20140001	20150000	-0.0943211	B	Diplonema			1699	chr1	174300000	174400000	0.105262	A	Diplonema
1701	chr1	20150001	20160000	-0.0943211	B	Diplonema			1700	chr1	174400000	174500000	0.0204671	A	Diplonema
1702	chr1	20160001	20170000	-0.0943211	B	Diplonema			1701	chr1	174500000	174600000	-0.285595	B	Diplonema
1703	chr1	20170001	20180000	-0.0943211	B	Diplonema			1702	chr1	174600000	174700000	-0.26611	B	Diplonema
1704	chr1	20180001	20190000	-0.0943211	B	Diplonema			1703	chr1	174700000	174800000	-0.177645	B	Diplonema
1705	chr1	20190001	20200000	-0.0943211	B	Diplonema			1704	chr1	174800000	174900000	-0.169404	B	Diplonema
1706	chr1	20200001	20210000	-0.0943211	B	Diplonema			1705	chr1	174900000	175000000	-0.011661	B	Diplonema
1707	chr1	20210001	20220000	-0.0943211	B	Diplonema			1706	chr1	175000000	175100000	0.00861801	A	Diplonema
1708	chr1	20220001	20230000	-0.0943211	B	Diplonema			1707	chr1	175100000	175200000	0.0124404	A	Diplonema
1709	chr1	20230001	20240000	-0.0943211	B	Diplonema			1708	chr1	175200000	175300000	-0.253717	B	Diplonema
1710	chr1	20240001	20250000	-0.0943211	B	Diplonema			1709	chr1	175300000	175400000	-0.154752	B	Diplonema
1711	chr1	20250001	20260000	-0.0486292	B	Diplonema			1710	chr1	175400000	175500000	-0.0204221	B	Diplonema
1712	chr1	20260001	20270000	-0.0486292	B	Diplonema			1711	chr1	175500000	175600000	-0.0388686	B	Diplonema
1713	chr1	20270001	20280000	-0.0486292	B	Diplonema			1712	chr1	175600000	175700000	0.0104377	A	Diplonema
1714	chr1	20280001	20290000	-0.0486292	B	Diplonema			1713	chr1	175700000	175800000	-0.347762	B	Diplonema
1715	chr1	20290001	20300000	-0.0486292	B	Diplonema			1714	chr1	175800000	175900000	0.00522147	A	Diplonema
1716	chr1	20300001	20310000	-0.0486292	B	Diplonema			1715	chr1	175900000	176000000	0.140528	A	Diplonema
1717	chr1	20310001	20320000	-0.0486292	B	Diplonema			1716	chr1	176000000	176100000	-0.110997	B	Diplonema
1718	chr1	20320001	20330000	-0.0486292	B	Diplonema			1717	chr1	176100000	176200000	0.0773492	A	Diplonema
1719	chr1	20330001	20340000	-0.0486292	B	Diplonema			1718	chr1	176200000	176300000	-0.0064674	B	Diplonema
1720	chr1	20340001	20350000	-0.0486292	B	Diplonema			1719	chr1	176300000	176400000	0.209067	A	Diplonema
1721	chr1	20350001	20360000	-0.0486292	B	Diplonema			1720	chr1	176400000	176500000	-0.15566	B	Diplonema
1722	chr1	20360001	20370000	-0.0486292	B	Diplonema			1721	chr1	176500000	176600000	-0.124986	B	Diplonema
1723	chr1	20370001	20380000	-0.0486292	B	Diplonema			1722	chr1	176600000	176700000	-0.0708795	B	Diplonema
1724	chr1	20380001	20390000	-0.0486292	B	Diplonema			1723	chr1	176700000	176800000	0.025677	A	Diplonema
1725	chr1	20390001	20400000	-0.0486292	B	Diplonema			1724	chr1	176800000	176900000	-0.512712	B	Diplonema
1726	chr1	20400001	20410000	-0.0486292	B	Diplonema			1725	chr1	176900000	177000000	-0.0353426	B	Diplonema
1727	chr1	20410001	20420000	-0.0486292	B	Diplonema			1726	chr1	177000000	177100000	-0.712097	B	Diplonema
1728	chr1	20420001	20430000	-0.0486292	B	Diplonema			1727	chr1	177100000	177200000	-0.767572	B	Diplonema
1729	chr1	20430001	20440000	-0.0486292	B	Diplonema			1728	chr1	177200000	177300000	-0.426002	B	Diplonema
1730	chr1	20440001	20450000	-0.0486292	B	Diplonema			1729	chr1	177300000	177400000	-0.27342	B	Diplonema
1731	chr1	20450001	20460000	-0.0486292	B	Diplonema			1730	chr1	177400000	177500000	-0.147386	B	Diplonema
1732	chr1	20460001	20470000	-0.0486292	B	Diplonema			1731	chr1	177500000	177600000	-0.250139	B	Diplonema
1733	chr1	20470001	20480000	-0.0486292	B	Diplonema			1732	chr1	177600000	177700000	-0.286703	B	Diplonema
1734	chr1	20480001	20490000	-0.0486292	B	Diplonema			1733	chr1	177700000	177800000	-0.355471	B	Diplonema
1735	chr1	20490001	20500000	-0.0486292	B	Diplonema			1734	chr1	177800000	177900000	-0.979563	B	Diplonema
1736	chr1	20500001	20510000	-0.0486292	B	Diplonema			1735	chr1	177900000	178000000	-1.29878	B	Diplonema
1737	chr1	20510001	20520000	-0.0486292	B	Diplonema			1736	chr1	178100000	178200000	-0.184586	B	Diplonema
1738	chr1	20520001	20530000	-0.0486292	B	Diplonema			1737	chr1	178200000	178300000	-0.30427	B	Diplonema
1739	chr1	20530001	20540000	-0.0486292	B	Diplonema			1738	chr1	178300000	178400000	-0.236268	B	Diplonema
1740	chr1	20540001	20550000	-0.0486292	B	Diplonema			1739	chr1	178400000	178500000	-0.458793	B	Diplonema
1741	chr1	20550001	20560000	-0.0486292	B	Diplonema			1740	chr1	178500000	178600000	0.0771719	A	Diplonema
1742	chr1	20560001	20570000	-0.0486292	B	Diplonema			1741	chr1	178600000	178700000	-0.0323638	B	Diplonema
1743	chr1	20570001	20580000	-0.0486292	B	Diplonema			1742	chr1	178700000	178800000	0.191912	A	Diplonema
1744	chr1	20580001	20590000	-0.0486292	B	Diplonema			1743	chr1	178800000	178900000	0.00681508	A	Diplonema
1745	chr1	20590001	20600000	-0.0486292	B	Diplonema			1744	chr1	178900000	179000000	0.055892	A	Diplonema
1746	chr1	20600001	20610000	-0.0486292	B	Diplonema			1745	chr1	179000000	179100000	0.0730944	A	Diplonema
1747	chr1	20610001	20620000	-0.0486292	B	Diplonema			1746	chr1	179100000	179200000	0.0847343	A	Diplonema
1748	chr1	20620001	20630000	-0.0486292	B	Diplonema			1747	chr1	179200000	179300000	-0.111503	B	Diplonema
1749	chr1	20630001	20640000	-0.0486292	B	Diplonema			1748	chr1	179300000	179400000	0.0218175	A	Diplonema
1750	chr1	20640001	20650000	-0.0486292	B	Diplonema			1749	chr1	179400000	179500000	0.126881	A	Diplonema
1751	chr1	20650001	20660000	-0.0486292	B	Diplonema			1750	chr1	179500000	179600000	0.0407808	A	Diplonema
1752	chr1	20660001	20670000	-0.0486292	B	Diplonema			1751	chr1	179600000	179700000	-0.00879276	B	Diplonema
1753	chr1	20670001	20680000	-0.0486292	B	Diplonema			1752	chr1	179700000	179800000	-0.189333	B	Diplonema
1754	chr1	20680001	20690000	-0.0486292	B	Diplonema			1753	chr1	179800000	179900000	-0.0425229	B	Diplonema
1755	chr1	20690001	20700000	-0.0486292	B	Diplonema			1754	chr1	179900000	180000000	-0.329968	B	Diplonema
1756	chr1	20700001	20710000	-0.0486292	B	Diplonema			1755	chr1	180000000	180100000	-0.487187	B	Diplonema
1757	chr1	20710001	20720000	-0.0486292	B	Diplonema			1756	chr1	180100000	180200000	-0.0241397	B	Diplonema
1758	chr1	20720001	20730000	-0.0486292	B	Diplonema			1757	chr1	180200000	180300000	0.269585	A	Diplonema
1759	chr1	20730001	20740000	-0.0486292	B	Diplonema			1758	chr1	180300000	180400000	0.241194	A	Diplonema
1760	chr1	20740001	20750000	-0.0486292	B	Diplonema			1759	chr1	180400000	180500000	0.0631979	A	Diplonema
1761	chr1	20750001	20760000	-0.0486292	B	Diplonema			1760	chr1	180500000	180600000	-0.136496	B	Diplonema
1762	chr1	20760001	20770000	-0.0486292	B	Diplonema			1761	chr1	180600000	180700000	0.00637031	A	Diplonema
1763	chr1	20770001	20780000	-0.0486292	B	Diplonema			1762	chr1	180700000	180800000	-0.0488603	B	Diplonema
1764	chr1	20780001	20790000	-0.0486292	B	Diplonema			1763	chr1	180800000	180900000	-0.0867294	B	Diplonema
1765	chr1	20790001	20800000	-0.0486292	B	Diplonema			1764	chr1	180900000	181000000	0.0816113	A	Diplonema
1766	chr1	20800001	20810000	-0.0486292	B	Diplonema			1765	chr1	181000000	181100000	-0.074478	B	Diplonema
1767	chr1	20810001	20820000	-0.0486292	B	Diplonema			1766	chr1	181100000	181200000	-0.428261	B	Diplonema
1768	chr1	20820001	20830000	-0.0486292	B	Diplonema			1767	chr1	181200000	181300000	-0.133204	B	Diplonema
1769	chr1	20830001	20840000	-0.0486292	B	Diplonema			1768	chr1	181300000	181400000	-0.232233	B	Diplonema
1770	chr1	20840001	20850000	-0.0486292	B	Diplonema			1769	chr1	181400000	181500000	-0.503662	B	Diplonema
1771	chr1	20850001	20860000	-0.0486292	B	Diplonema			1770	chr1	181500000	181600000	-0.477259	B	Diplonema
1772	chr1	20860001	20870000	-0.0486292	B	Diplonema			1771	chr1	181600000	181700000	-1.14495	B	Diplonema
1773	chr1	20870001	20880000	-0.0486292	B	Diplonema			1772	chr1	181700000	181800000	-0.987582	B	Diplonema
1774	chr1	20880001	20890000	-0.0486292	B	Diplonema			1773	chr1	181800000	181900000	-0.184105	B	Diplonema
1775	chr1	20890001	20900000	-0.0486292	B	Diplonema			1774	chr1	181900000	182000000	0.0845555	A	Diplonema
1776	chr1	20900001	20910000	0.248368	A	Diplonema			1775	chr1	182000000	182100000	-0.0741057	B	Diplonema
1777	chr1	20910001	20920000	0.248368	A	Diplonema			1776	chr1	182100000	182200000	-0.879989	B	Diplonema
1778	chr1	20920001	20930000	0.248368	A	Diplonema			1777	chr1	182200000	182300000	-0.0389869	B	Diplonema
1779	chr1	20930001	20940000	0.248368	A	Diplonema			1778	chr1	182300000	182400000	-0.336171	B	Diplonema
1780	chr1	20940001	20950000	0.248368	A	Diplonema			1779	chr1	182400000	182500000	-0.253841	B	Diplonema
1781	chr1	20950001	20960000	0.248368	A	Diplonema			1780	chr1	182500000	182600000	0.204831	A	Diplonema
1782	chr1	20960001	20970000	0.248368	A	Diplonema			1781	chr1	182600000	182700000	0.111669	A	Diplonema
1783	chr1	20970001	20980000	0.248368	A	Diplonema			1782	chr1	182700000	182800000	0.06543	A	Diplonema
1784	chr1	20980001	20990000	0.248368	A	Diplonema			1783	chr1	182800000	182900000	-0.058467	B	Diplonema
1785	chr1	20990001	21000000	0.248368	A	Diplonema			1784	chr1	182900000	183000000	0.201691	A	Diplonema
1786	chr1	21000001	21010000	0.248368	A	Diplonema			1785	chr1	183100000	183200000	-0.447132	B	Diplonema
1787	chr1	21010001	21020000	0.248368	A	Diplonema			1786	chr1	183200000	183300000	-0.193821	B	Diplonema
1788	chr1	21020001	21030000	0.248368	A	Diplonema			1787	chr1	183300000	183400000	-0.218794	B	Diplonema
1789	chr1	21030001	21040000	0.248368	A	Diplonema			1788	chr1	183500000	183600000	0.158592	A	Diplonema
1790	chr1	21040001	21050000	0.248368	A	Diplonema			1789	chr1	183600000	183700000	0.0212633	A	Diplonema
1791	chr1	21050001	21060000	0.248368	A	Diplonema			1790	chr1	183700000	183800000	-0.058747	B	Diplonema
1792	chr1	21060001	21070000	0.248368	A	Diplonema			1791	chr1	183800000	183900000	-0.0716125	B	Diplonema
1793	chr1	21070001	21080000	0.248368	A	Diplonema			1792	chr1	183900000	184000000	-0.0235286	B	Diplonema
1794	chr1	21080001	21090000	0.248368	A	Diplonema			1793	chr1	184000000	184100000	0.0202348	A	Diplonema
1795	chr1	21090001	21100000	0.248368	A	Diplonema			1794	chr1	184100000	184200000	-0.0632557	B	Diplonema
1796	chr1	21100001	21110000	-0.035248	B	Diplonema			1795	chr1	184200000	184300000	0.177543	A	Diplonema
1797	chr1	21110001	21120000	-0.035248	B	Diplonema			1796	chr1	184300000	184400000	-0.0131003	B	Diplonema
1798	chr1	21120001	21130000	-0.035248	B	Diplonema			1797	chr1	184400000	184500000	-0.094824	B	Diplonema
1799	chr1	21130001	21140000	-0.035248	B	Diplonema			1798	chr1	184500000	184600000	0.117829	A	Diplonema
1800	chr1	21140001	21150000	-0.035248	B	Diplonema			1799	chr1	184600000	184700000	0.0259444	A	Diplonema
1801	chr1	21150001	21160000	-0.035248	B	Diplonema			1800	chr1	184700000	184800000	0.1692	A	Diplonema
1802	chr1	21160001	21170000	-0.035248	B	Diplonema			1801	chr1	184800000	184900000	0.149329	A	Diplonema
1803	chr1	21170001	21180000	-0.035248	B	Diplonema			1802	chr1	184900000	185000000	-0.154406	B	Diplonema
1804	chr1	21180001	21190000	-0.035248	B	Diplonema			1803	chr1	185000000	185100000	-0.537991	B	Diplonema
1805	chr1	21190001	21200000	-0.035248	B	Diplonema			1804	chr1	185100000	185200000	-0.462329	B	Diplonema
1806	chr1	21200001	21210000	-0.035248	B	Diplonema			1805	chr1	185200000	185300000	-0.585388	B	Diplonema
1807	chr1	21210001	21220000	-0.035248	B	Diplonema			1806	chr1	185300000	185400000	-0.701607	B	Diplonema
1808	chr1	21220001	21230000	-0.035248	B	Diplonema			1807	chr1	185400000	185500000	0.0818375	A	Diplonema
1809	chr1	21230001	21240000	-0.035248	B	Diplonema			1808	chr1	185500000	185600000	0.290879	A	Diplonema
1810	chr1	21240001	21250000	-0.035248	B	Diplonema			1809	chr1	185600000	185700000	0.217893	A	Diplonema
1811	chr1	21250001	21260000	-0.035248	B	Diplonema			1810	chr1	185700000	185800000	0.0449547	A	Diplonema
1812	chr1	21260001	21270000	-0.035248	B	Diplonema			1811	chr1	185800000	185900000	0.0561236	A	Diplonema
1813	chr1	21270001	21280000	-0.035248	B	Diplonema			1812	chr1	185900000	186000000	0.0636814	A	Diplonema
1814	chr1	21280001	21290000	-0.035248	B	Diplonema			1813	chr1	186000000	186100000	-0.0774015	B	Diplonema
1815	chr1	21290001	21300000	-0.035248	B	Diplonema			1814	chr1	186100000	186200000	-0.167865	B	Diplonema
1816	chr1	21300001	21310000	-0.035248	B	Diplonema			1815	chr1	186200000	186300000	-0.127884	B	Diplonema
1817	chr1	21310001	21320000	-0.035248	B	Diplonema			1816	chr1	186300000	186400000	-0.269762	B	Diplonema
1818	chr1	21320001	21330000	-0.035248	B	Diplonema			1817	chr1	186400000	186500000	0.0730189	A	Diplonema
1819	chr1	21330001	21340000	-0.035248	B	Diplonema			1818	chr1	186500000	186600000	0.0615315	A	Diplonema
1820	chr1	21340001	21350000	-0.035248	B	Diplonema			1819	chr1	186600000	186700000	0.0763918	A	Diplonema
1821	chr1	21350001	21360000	-0.089752	B	Diplonema			1820	chr1	186700000	186800000	-0.0790854	B	Diplonema
1822	chr1	21360001	21370000	-0.089752	B	Diplonema			1821	chr1	186800000	186900000	0.251844	A	Diplonema
1823	chr1	21370001	21380000	-0.089752	B	Diplonema			1822	chr1	186900000	187000000	-0.144672	B	Diplonema
1824	chr1	21380001	21390000	-0.089752	B	Diplonema			1823	chr1	187000000	187100000	-0.237817	B	Diplonema
1825	chr1	21390001	21400000	-0.089752	B	Diplonema			1824	chr1	187100000	187200000	-0.595941	B	Diplonema
1826	chr1	21400001	21410000	-0.089752	B	Diplonema			1825	chr1	187200000	187300000	-0.925588	B	Diplonema
1827	chr1	21410001	21420000	-0.089752	B	Diplonema			1826	chr1	187300000	187400000	-0.267931	B	Diplonema
1828	chr1	21420001	21430000	-0.089752	B	Diplonema			1827	chr1	187400000	187500000	-0.252907	B	Diplonema
1829	chr1	21430001	21440000	-0.089752	B	Diplonema			1828	chr1	187500000	187600000	-0.304748	B	Diplonema
1830	chr1	21440001	21450000	-0.089752	B	Diplonema			1829	chr1	187600000	187700000	0.0104441	A	Diplonema
1831	chr1	21450001	21460000	-0.089752	B	Diplonema			1830	chr1	187700000	187800000	-0.261837	B	Diplonema
1832	chr1	21460001	21470000	-0.089752	B	Diplonema			1831	chr1	187800000	187900000	-0.0691982	B	Diplonema
1833	chr1	21470001	21480000	-0.089752	B	Diplonema			1832	chr1	187900000	188000000	-0.163885	B	Diplonema
1834	chr1	21480001	21490000	-0.089752	B	Diplonema			1833	chr1	188000000	188100000	0.0938569	A	Diplonema
1835	chr1	21490001	21500000	-0.089752	B	Diplonema			1834	chr1	188100000	188200000	-0.0822056	B	Diplonema
1836	chr1	21500001	21510000	-0.089752	B	Diplonema			1835	chr1	188200000	188300000	-0.107139	B	Diplonema
1837	chr1	21510001	21520000	-0.089752	B	Diplonema			1836	chr1	188300000	188400000	-0.180162	B	Diplonema
1838	chr1	21520001	21530000	-0.089752	B	Diplonema			1837	chr1	188400000	188500000	0.0707372	A	Diplonema
1839	chr1	21530001	21540000	-0.089752	B	Diplonema			1838	chr1	188500000	188600000	-0.0865439	B	Diplonema
1840	chr1	21540001	21550000	-0.089752	B	Diplonema			1839	chr1	188600000	188700000	-0.237269	B	Diplonema
1841	chr1	21550001	21560000	-0.089752	B	Diplonema			1840	chr1	188700000	188800000	-0.306481	B	Diplonema
1842	chr1	21560001	21570000	-0.089752	B	Diplonema			1841	chr1	188800000	188900000	-0.100451	B	Diplonema
1843	chr1	21570001	21580000	-0.089752	B	Diplonema			1842	chr1	188900000	189000000	-0.0157676	B	Diplonema
1844	chr1	21580001	21590000	-0.089752	B	Diplonema			1843	chr1	189000000	189100000	0.163624	A	Diplonema
1845	chr1	21590001	21600000	-0.089752	B	Diplonema			1844	chr1	189100000	189200000	0.103389	A	Diplonema
1846	chr1	21600001	21610000	-0.0479765	B	Diplonema			1845	chr1	189200000	189300000	0.0518032	A	Diplonema
1847	chr1	21610001	21620000	-0.0479765	B	Diplonema			1846	chr1	189300000	189400000	0.0175026	A	Diplonema
1848	chr1	21620001	21630000	-0.0479765	B	Diplonema			1847	chr1	189400000	189500000	0.127553	A	Diplonema
1849	chr1	21630001	21640000	-0.0479765	B	Diplonema			1848	chr1	189500000	189600000	0.154466	A	Diplonema
1850	chr1	21640001	21650000	-0.0479765	B	Diplonema			1849	chr1	189600000	189700000	-0.21302	B	Diplonema
1851	chr1	21650001	21660000	-0.0479765	B	Diplonema			1850	chr1	189700000	189800000	0.0130923	A	Diplonema
1852	chr1	21660001	21670000	-0.0479765	B	Diplonema			1851	chr1	189800000	189900000	0.295835	A	Diplonema
1853	chr1	21670001	21680000	-0.0479765	B	Diplonema			1852	chr1	189900000	190000000	0.0492942	A	Diplonema
1854	chr1	21680001	21690000	-0.0479765	B	Diplonema			1853	chr1	190000000	190100000	0.00331686	A	Diplonema
1855	chr1	21690001	21700000	-0.0479765	B	Diplonema			1854	chr1	190100000	190200000	-0.115526	B	Diplonema
1856	chr1	21700001	21710000	-0.0479765	B	Diplonema			1855	chr1	190200000	190300000	0.146028	A	Diplonema
1857	chr1	21710001	21720000	-0.0479765	B	Diplonema			1856	chr1	190300000	190400000	-0.0191954	B	Diplonema
1858	chr1	21720001	21730000	-0.0479765	B	Diplonema			1857	chr1	190400000	190500000	-0.0906461	B	Diplonema
1859	chr1	21730001	21740000	-0.0479765	B	Diplonema			1858	chr1	190500000	190600000	-0.100646	B	Diplonema
1860	chr1	21740001	21750000	-0.0479765	B	Diplonema			1859	chr1	190600000	190700000	-0.00486854	B	Diplonema
1861	chr1	21750001	21760000	-0.0479765	B	Diplonema			1860	chr1	190700000	190800000	0.0911556	A	Diplonema
1862	chr1	21760001	21770000	-0.0479765	B	Diplonema			1861	chr1	190800000	190900000	-0.0178788	B	Diplonema
1863	chr1	21770001	21780000	-0.0479765	B	Diplonema			1862	chr1	190900000	191000000	-0.137612	B	Diplonema
1864	chr1	21780001	21790000	-0.0479765	B	Diplonema			1863	chr1	191000000	191100000	-0.0609244	B	Diplonema
1865	chr1	21790001	21800000	-0.0479765	B	Diplonema			1864	chr1	191100000	191200000	-0.0592587	B	Diplonema
1866	chr1	21800001	21810000	-0.0479765	B	Diplonema			1865	chr1	191200000	191300000	0.319291	A	Diplonema
1867	chr1	21810001	21820000	-0.0479765	B	Diplonema			1866	chr1	191300000	191400000	0.0591872	A	Diplonema
1868	chr1	21820001	21830000	-0.0479765	B	Diplonema			1867	chr1	191400000	191500000	-0.022045	B	Diplonema
1869	chr1	21830001	21840000	-0.0479765	B	Diplonema			1868	chr1	191500000	191600000	-0.39894	B	Diplonema
1870	chr1	21840001	21850000	-0.0479765	B	Diplonema			1869	chr1	191600000	191700000	-0.156574	B	Diplonema
1871	chr1	21850001	21860000	-0.0479765	B	Diplonema			1870	chr1	191700000	191800000	-0.105343	B	Diplonema
1872	chr1	21860001	21870000	-0.0479765	B	Diplonema			1871	chr1	191800000	191900000	-0.0257397	B	Diplonema
1873	chr1	21870001	21880000	-0.0479765	B	Diplonema			1872	chr1	191900000	192000000	0.00559855	A	Diplonema
1874	chr1	21880001	21890000	-0.0479765	B	Diplonema			1873	chr1	192100000	192200000	-0.0897329	B	Diplonema
1875	chr1	21890001	21900000	-0.0479765	B	Diplonema			1874	chr1	192200000	192300000	0.162949	A	Diplonema
1876	chr1	21900001	21910000	-0.0479765	B	Diplonema			1875	chr1	192300000	192400000	-0.00658737	B	Diplonema
1877	chr1	21910001	21920000	-0.0479765	B	Diplonema			1876	chr1	192400000	192500000	0.187324	A	Diplonema
1878	chr1	21920001	21930000	-0.0479765	B	Diplonema			1877	chr1	192500000	192600000	0.231507	A	Diplonema
1879	chr1	21930001	21940000	-0.0479765	B	Diplonema			1878	chr1	192600000	192700000	0.0382096	A	Diplonema
1880	chr1	21940001	21950000	-0.0479765	B	Diplonema			1879	chr1	192700000	192800000	0.08234	A	Diplonema
1881	chr1	21950001	21960000	-0.0479765	B	Diplonema			1880	chr1	192800000	192900000	-0.00529957	B	Diplonema
1882	chr1	21960001	21970000	-0.0479765	B	Diplonema			1881	chr1	192900000	193000000	-0.046173	B	Diplonema
1883	chr1	21970001	21980000	-0.0479765	B	Diplonema			1882	chr1	193000000	193100000	-0.255891	B	Diplonema
1884	chr1	21980001	21990000	-0.0479765	B	Diplonema			1883	chr1	193100000	193200000	-0.185767	B	Diplonema
1885	chr1	21990001	22000000	-0.0479765	B	Diplonema			1884	chr1	193200000	193300000	-0.0516912	B	Diplonema
1886	chr1	22000001	22010000	-0.120104	B	Diplonema			1885	chr1	193300000	193400000	0.117112	A	Diplonema
1887	chr1	22010001	22020000	-0.120104	B	Diplonema			1886	chr1	193400000	193500000	0.0860294	A	Diplonema
1888	chr1	22020001	22030000	-0.120104	B	Diplonema			1887	chr1	193500000	193600000	0.0768682	A	Diplonema
1889	chr1	22030001	22040000	-0.120104	B	Diplonema			1888	chr1	193600000	193700000	0.0174028	A	Diplonema
1890	chr1	22040001	22050000	-0.120104	B	Diplonema			1889	chr1	193700000	193800000	0.000117082	A	Diplonema
1891	chr1	22050001	22060000	-0.120104	B	Diplonema			1890	chr1	193800000	193900000	-0.030589	B	Diplonema
1892	chr1	22060001	22070000	-0.120104	B	Diplonema			1891	chr1	193900000	194000000	0.180101	A	Diplonema
1893	chr1	22070001	22080000	-0.120104	B	Diplonema			1892	chr1	194000000	194100000	-0.18442	B	Diplonema
1894	chr1	22080001	22090000	-0.120104	B	Diplonema			1893	chr1	194100000	194200000	-0.228695	B	Diplonema
1895	chr1	22090001	22100000	-0.120104	B	Diplonema			1894	chr1	194200000	194300000	-0.197	B	Diplonema
1896	chr1	22100001	22110000	-0.120104	B	Diplonema			1895	chr1	194300000	194400000	-0.112681	B	Diplonema
1897	chr1	22110001	22120000	-0.120104	B	Diplonema			1896	chr1	194400000	194500000	-0.0501431	B	Diplonema
1898	chr1	22120001	22130000	-0.120104	B	Diplonema			1897	chr1	194500000	194600000	-0.214225	B	Diplonema
1899	chr1	22130001	22140000	-0.120104	B	Diplonema			1898	chr1	194600000	194700000	-0.204458	B	Diplonema
1900	chr1	22140001	22150000	-0.120104	B	Diplonema			1899	chr1	194700000	194800000	-0.231366	B	Diplonema
1901	chr1	22150001	22160000	-0.120104	B	Diplonema			1900	chr1	194800000	194900000	0.149784	A	Diplonema
1902	chr1	22160001	22170000	-0.120104	B	Diplonema			1901	chr1	194900000	195000000	-0.10146	B	Diplonema
1903	chr1	22170001	22180000	-0.120104	B	Diplonema			1902	chr1	195000000	195100000	0.0507539	A	Diplonema
1904	chr1	22180001	22190000	-0.120104	B	Diplonema			1903	chr1	195100000	195200000	0.102408	A	Diplonema
1905	chr1	22190001	22200000	-0.120104	B	Diplonema			1904	chr1	195200000	195300000	0.0275407	A	Diplonema
1906	chr1	22200001	22210000	-0.120104	B	Diplonema			1905	chr1	3000000	3100000	-1.26462	B	Leptonema
1907	chr1	22210001	22220000	-0.120104	B	Diplonema			1906	chr1	3100000	3200000	-1.23694	B	Leptonema
1908	chr1	22220001	22230000	-0.120104	B	Diplonema			1907	chr1	3200000	3300000	-1.3498	B	Leptonema
1909	chr1	22230001	22240000	-0.120104	B	Diplonema			1908	chr1	3300000	3400000	-1.22282	B	Leptonema
1910	chr1	22240001	22250000	-0.120104	B	Diplonema			1909	chr1	3400000	3500000	-1.02236	B	Leptonema
1911	chr1	22250001	22260000	-0.120104	B	Diplonema			1910	chr1	3500000	3600000	-1.01593	B	Leptonema
1912	chr1	22260001	22270000	-0.120104	B	Diplonema			1911	chr1	3600000	3700000	-1.07522	B	Leptonema
1913	chr1	22270001	22280000	-0.120104	B	Diplonema			1912	chr1	3700000	3800000	-1.10214	B	Leptonema
1914	chr1	22280001	22290000	-0.120104	B	Diplonema			1913	chr1	3800000	3900000	-1.03608	B	Leptonema
1915	chr1	22290001	22300000	-0.120104	B	Diplonema			1914	chr1	3900000	4000000	-1.14979	B	Leptonema
1916	chr1	22300001	22310000	-0.098564	B	Diplonema			1915	chr1	4000000	4100000	-0.997513	B	Leptonema
1917	chr1	22310001	22320000	-0.098564	B	Diplonema			1916	chr1	4100000	4200000	-0.872124	B	Leptonema
1918	chr1	22320001	22330000	-0.098564	B	Diplonema			1917	chr1	4200000	4300000	-0.844121	B	Leptonema
1919	chr1	22330001	22340000	-0.098564	B	Diplonema			1918	chr1	4300000	4400000	-0.738139	B	Leptonema
1920	chr1	22340001	22350000	-0.098564	B	Diplonema			1919	chr1	4400000	4500000	-0.586593	B	Leptonema
1921	chr1	22350001	22360000	-0.098564	B	Diplonema			1920	chr1	4500000	4600000	-0.470623	B	Leptonema
1922	chr1	22360001	22370000	-0.098564	B	Diplonema			1921	chr1	4600000	4700000	-0.365341	B	Leptonema
1923	chr1	22370001	22380000	-0.098564	B	Diplonema			1922	chr1	4700000	4800000	-0.358989	B	Leptonema
1924	chr1	22380001	22390000	-0.098564	B	Diplonema			1923	chr1	4800000	4900000	-0.074138	B	Leptonema
1925	chr1	22390001	22400000	-0.098564	B	Diplonema			1924	chr1	4900000	5000000	-0.36777	B	Leptonema
1926	chr1	22400001	22410000	-0.098564	B	Diplonema			1925	chr1	5000000	5100000	-0.430657	B	Leptonema
1927	chr1	22410001	22420000	-0.098564	B	Diplonema			1926	chr1	5100000	5200000	-0.346678	B	Leptonema
1928	chr1	22420001	22430000	-0.098564	B	Diplonema			1927	chr1	5200000	5300000	-0.600916	B	Leptonema
1929	chr1	22430001	22440000	-0.098564	B	Diplonema			1928	chr1	5300000	5400000	-0.714544	B	Leptonema
1930	chr1	22440001	22450000	-0.098564	B	Diplonema			1929	chr1	5400000	5500000	-0.822736	B	Leptonema
1931	chr1	22500001	22510000	-0.125326	B	Diplonema			1930	chr1	5500000	5600000	-0.798464	B	Leptonema
1932	chr1	22510001	22520000	-0.125326	B	Diplonema			1931	chr1	5600000	5700000	-0.760358	B	Leptonema
1933	chr1	22520001	22530000	-0.125326	B	Diplonema			1932	chr1	5700000	5800000	-0.755447	B	Leptonema
1934	chr1	22530001	22540000	-0.125326	B	Diplonema			1933	chr1	5800000	5900000	-0.78413	B	Leptonema
1935	chr1	22540001	22550000	-0.125326	B	Diplonema			1934	chr1	5900000	6000000	-0.8244	B	Leptonema
1936	chr1	22550001	22560000	-0.125326	B	Diplonema			1935	chr1	6000000	6100000	-0.738	B	Leptonema
1937	chr1	22560001	22570000	-0.125326	B	Diplonema			1936	chr1	6100000	6200000	-0.616384	B	Leptonema
1938	chr1	22570001	22580000	-0.125326	B	Diplonema			1937	chr1	6200000	6300000	-0.347943	B	Leptonema
1939	chr1	22580001	22590000	-0.125326	B	Diplonema			1938	chr1	6300000	6400000	-0.505456	B	Leptonema
1940	chr1	22590001	22600000	-0.125326	B	Diplonema			1939	chr1	6400000	6500000	-0.559617	B	Leptonema
1941	chr1	22600001	22610000	-0.125326	B	Diplonema			1940	chr1	6500000	6600000	-0.572161	B	Leptonema
1942	chr1	22610001	22620000	-0.125326	B	Diplonema			1941	chr1	6600000	6700000	-0.67474	B	Leptonema
1943	chr1	22620001	22630000	-0.125326	B	Diplonema			1942	chr1	6700000	6800000	-0.637122	B	Leptonema
1944	chr1	22630001	22640000	-0.125326	B	Diplonema			1943	chr1	6800000	6900000	-0.567754	B	Leptonema
1945	chr1	22640001	22650000	-0.125326	B	Diplonema			1944	chr1	6900000	7000000	-0.596295	B	Leptonema
1946	chr1	22650001	22660000	-0.125326	B	Diplonema			1945	chr1	7000000	7100000	-0.574297	B	Leptonema
1947	chr1	22660001	22670000	-0.125326	B	Diplonema			1946	chr1	7100000	7200000	-0.447829	B	Leptonema
1948	chr1	22670001	22680000	-0.125326	B	Diplonema			1947	chr1	7200000	7300000	-0.710728	B	Leptonema
1949	chr1	22680001	22690000	-0.125326	B	Diplonema			1948	chr1	7300000	7400000	-0.575518	B	Leptonema
1950	chr1	22690001	22700000	-0.125326	B	Diplonema			1949	chr1	7400000	7500000	-0.611375	B	Leptonema
1951	chr1	22700001	22710000	-0.0979112	B	Diplonema			1950	chr1	7500000	7600000	-0.73932	B	Leptonema
1952	chr1	22710001	22720000	-0.0979112	B	Diplonema			1951	chr1	7600000	7700000	-0.751871	B	Leptonema
1953	chr1	22720001	22730000	-0.0979112	B	Diplonema			1952	chr1	7700000	7800000	-0.887075	B	Leptonema
1954	chr1	22730001	22740000	-0.0979112	B	Diplonema			1953	chr1	7800000	7900000	-0.777464	B	Leptonema
1955	chr1	22740001	22750000	-0.0979112	B	Diplonema			1954	chr1	7900000	8000000	-0.811122	B	Leptonema
1956	chr1	22750001	22760000	-0.0979112	B	Diplonema			1955	chr1	8000000	8100000	-0.811307	B	Leptonema
1957	chr1	22760001	22770000	-0.0979112	B	Diplonema			1956	chr1	8100000	8200000	-0.78777	B	Leptonema
1958	chr1	22770001	22780000	-0.0979112	B	Diplonema			1957	chr1	8200000	8300000	-0.844803	B	Leptonema
1959	chr1	22780001	22790000	-0.0979112	B	Diplonema			1958	chr1	8300000	8400000	-0.802826	B	Leptonema
1960	chr1	22790001	22800000	-0.0979112	B	Diplonema			1959	chr1	8400000	8500000	-0.808004	B	Leptonema
1961	chr1	22800001	22810000	-0.0979112	B	Diplonema			1960	chr1	8500000	8600000	-0.780666	B	Leptonema
1962	chr1	22810001	22820000	-0.0979112	B	Diplonema			1961	chr1	8600000	8700000	-0.903768	B	Leptonema
1963	chr1	22820001	22830000	-0.0979112	B	Diplonema			1962	chr1	8700000	8800000	-0.729149	B	Leptonema
1964	chr1	22830001	22840000	-0.0979112	B	Diplonema			1963	chr1	8800000	8900000	-0.747879	B	Leptonema
1965	chr1	22840001	22850000	-0.0979112	B	Diplonema			1964	chr1	8900000	9000000	-0.762783	B	Leptonema
1966	chr1	22850001	22860000	-0.0979112	B	Diplonema			1965	chr1	9000000	9100000	-0.682336	B	Leptonema
1967	chr1	22860001	22870000	-0.0979112	B	Diplonema			1966	chr1	9100000	9200000	-0.657694	B	Leptonema
1968	chr1	22870001	22880000	-0.0979112	B	Diplonema			1967	chr1	9200000	9300000	-0.655003	B	Leptonema
1969	chr1	22880001	22890000	-0.0979112	B	Diplonema			1968	chr1	9300000	9400000	-0.58777	B	Leptonema
1970	chr1	22890001	22900000	-0.0979112	B	Diplonema			1969	chr1	9400000	9500000	-0.504484	B	Leptonema
1971	chr1	22900001	22910000	-0.0979112	B	Diplonema			1970	chr1	9500000	9600000	-0.172286	B	Leptonema
1972	chr1	22910001	22920000	-0.0979112	B	Diplonema			1971	chr1	9600000	9700000	0.0397809	A	Leptonema
1973	chr1	22920001	22930000	-0.0979112	B	Diplonema			1972	chr1	9700000	9800000	0.256389	A	Leptonema
1974	chr1	22930001	22940000	-0.0979112	B	Diplonema			1973	chr1	9800000	9900000	0.267072	A	Leptonema
1975	chr1	22940001	22950000	-0.0979112	B	Diplonema			1974	chr1	9900000	10000000	0.237164	A	Leptonema
1976	chr1	22950001	22960000	-0.0913838	B	Diplonema			1975	chr1	10000000	10100000	0.250005	A	Leptonema
1977	chr1	22960001	22970000	-0.0913838	B	Diplonema			1976	chr1	10100000	10200000	0.177534	A	Leptonema
1978	chr1	22970001	22980000	-0.0913838	B	Diplonema			1977	chr1	10200000	10300000	0.0257365	A	Leptonema
1979	chr1	22980001	22990000	-0.0913838	B	Diplonema			1978	chr1	10300000	10400000	-0.506677	B	Leptonema
1980	chr1	22990001	23000000	-0.0913838	B	Diplonema			1979	chr1	10400000	10500000	-0.498525	B	Leptonema
1981	chr1	23000001	23010000	-0.0913838	B	Diplonema			1980	chr1	10500000	10600000	-0.661057	B	Leptonema
1982	chr1	23010001	23020000	-0.0913838	B	Diplonema			1981	chr1	10600000	10700000	-0.705789	B	Leptonema
1983	chr1	23020001	23030000	-0.0913838	B	Diplonema			1982	chr1	10700000	10800000	-0.65138	B	Leptonema
1984	chr1	23030001	23040000	-0.0913838	B	Diplonema			1983	chr1	10800000	10900000	-0.72792	B	Leptonema
1985	chr1	23040001	23050000	-0.0913838	B	Diplonema			1984	chr1	10900000	11000000	-0.705639	B	Leptonema
1986	chr1	23050001	23060000	-0.0913838	B	Diplonema			1985	chr1	11000000	11100000	-0.737698	B	Leptonema
1987	chr1	23060001	23070000	-0.0913838	B	Diplonema			1986	chr1	11100000	11200000	-0.680883	B	Leptonema
1988	chr1	23070001	23080000	-0.0913838	B	Diplonema			1987	chr1	11200000	11300000	-0.696037	B	Leptonema
1989	chr1	23080001	23090000	-0.0913838	B	Diplonema			1988	chr1	11300000	11400000	-0.695572	B	Leptonema
1990	chr1	23090001	23100000	-0.0913838	B	Diplonema			1989	chr1	11400000	11500000	-0.627671	B	Leptonema
1991	chr1	23100001	23110000	-0.0913838	B	Diplonema			1990	chr1	11500000	11600000	-0.726616	B	Leptonema
1992	chr1	23110001	23120000	-0.0913838	B	Diplonema			1991	chr1	11600000	11700000	-0.710458	B	Leptonema
1993	chr1	23120001	23130000	-0.0913838	B	Diplonema			1992	chr1	11700000	11800000	-0.650759	B	Leptonema
1994	chr1	23130001	23140000	-0.0913838	B	Diplonema			1993	chr1	11800000	11900000	-0.721565	B	Leptonema
1995	chr1	23140001	23150000	-0.0913838	B	Diplonema			1994	chr1	11900000	12000000	-0.719983	B	Leptonema
1996	chr1	23150001	23160000	-0.0913838	B	Diplonema			1995	chr1	12000000	12100000	-0.670712	B	Leptonema
1997	chr1	23160001	23170000	-0.0913838	B	Diplonema			1996	chr1	12100000	12200000	-0.770211	B	Leptonema
1998	chr1	23170001	23180000	-0.0913838	B	Diplonema			1997	chr1	12200000	12300000	-0.791784	B	Leptonema
[truncated: 186,792 more rows]

## Sheet: Fig. 2c
Conserved TADs used in plotting Fig. 2c
chr1	4775000	4905000
chr1	4905000	5085000
chr1	6435000	6565000
chr1	7195000	7395000
chr1	9315000	9545000
chr1	9545000	9725000
chr1	12845000	12995000
chr1	12995000	13365000
chr1	13365000	13555000
chr1	14735000	14985000
chr1	20305000	20575000
chr1	20955000	21165000
chr1	21965000	22275000
chr1	34445000	34645000
chr1	37255000	37425000
chr1	37425000	37645000
chr1	37645000	37865000
chr1	37865000	38005000
chr1	39195000	39365000
chr1	39365000	39535000
chr1	39535000	40115000
chr1	40115000	40385000
chr1	40385000	40555000
chr1	43125000	43275000
chr1	44725000	45165000
chr1	48375000	48545000
chr1	50935000	51355000
chr1	51355000	51615000
chr1	51615000	52115000
chr1	54975000	55395000
chr1	62695000	62985000
chr1	64735000	65015000
chr1	65015000	65185000
chr1	65185000	65285000
chr1	67035000	67175000
chr1	69385000	69785000
chr1	72715000	72865000
chr1	73555000	73875000
chr1	73875000	74195000
chr1	74195000	74395000
chr1	74775000	75325000
chr1	75635000	75925000
chr1	75925000	76205000
chr1	78515000	78715000
chr1	78715000	79255000
chr1	80775000	81305000
chr1	82305000	82505000
chr1	84475000	84705000
chr1	88305000	88565000
chr1	88565000	88735000
chr1	89625000	90015000
chr1	90015000	90285000
chr1	90285000	90605000
chr1	92185000	92475000
chr1	92475000	92645000
chr1	96095000	96225000
chr1	96225000	96815000
chr1	98185000	98415000
chr1	111855000	112375000
chr1	112935000	113055000
chr1	113055000	113625000
chr1	116155000	116485000
chr1	116485000	117005000
chr1	117535000	118305000
chr1	121205000	121415000
chr1	121415000	121565000
chr1	121565000	122035000
chr1	125375000	125595000
chr1	127495000	127775000
chr1	128875000	129335000
chr1	130205000	130365000
chr1	130365000	130495000
chr1	131915000	132145000
chr1	132755000	132985000
chr1	132985000	133145000
chr1	133615000	133915000
chr1	133915000	134045000
chr1	134645000	134975000
chr1	136765000	137225000
chr1	138055000	138305000
chr1	138305000	138455000
chr1	141955000	142725000
chr1	143605000	143815000
chr1	144185000	144385000
chr1	146865000	147045000
chr1	147045000	147285000
chr1	149255000	149835000
chr1	150635000	151025000
chr1	152535000	152765000
chr1	152765000	153105000
chr1	153105000	153415000
chr1	153895000	154245000
chr1	155555000	155735000
chr1	155735000	156025000
chr1	156425000	156725000
chr1	156725000	157085000
chr1	160205000	160425000
chr1	161995000	162335000
chr1	165775000	166005000
chr1	166005000	166155000
chr1	167935000	168205000
chr1	168205000	168875000
chr1	168875000	169525000
chr1	169525000	169925000
chr1	170885000	171075000
chr1	171075000	171265000
chr1	171265000	171505000
chr1	171505000	172025000
chr1	172385000	172635000
chr1	175625000	175925000
chr1	175925000	176215000
chr1	176215000	176715000
chr1	178315000	178525000
chr1	179855000	180255000
chr1	180255000	180435000
chr1	181895000	182135000
chr1	182765000	183295000
chr1	190915000	191075000
chr1	191075000	191305000
chr1	191305000	191575000
chr1	191575000	191825000
chr1	191825000	192165000
chr1	192165000	192465000
chr1	192465000	192725000
chr10	3345000	3525000
chr10	3525000	3955000
chr10	5165000	5585000
chr10	8505000	8715000
chr10	8715000	9015000
chr10	15295000	15895000
chr10	18215000	18745000
chr10	18745000	18905000
chr10	18905000	19225000
chr10	20955000	21165000
chr10	23805000	23975000
chr10	23975000	24135000
chr10	24135000	24315000
chr10	24315000	24625000
chr10	25685000	26125000
chr10	29985000	30195000
chr10	30815000	31305000
chr10	34925000	35075000
chr10	35075000	35515000
chr10	36985000	37135000
chr10	37705000	37965000
chr10	37965000	38855000
chr10	39725000	39895000
chr10	39895000	40255000
chr10	41295000	41515000
chr10	41515000	41695000
chr10	42985000	43205000
chr10	43565000	43945000
chr10	43945000	44265000
chr10	49075000	49225000
chr10	50405000	50595000
chr10	50595000	50895000
chr10	51545000	51775000
chr10	52205000	52425000
chr10	52425000	52765000
chr10	52765000	53105000
chr10	53105000	53335000
chr10	56725000	57025000
chr10	58265000	58455000
chr10	59715000	59875000
chr10	59875000	60135000
chr10	60135000	60265000
chr10	60265000	60755000
chr10	61455000	61705000
chr10	61985000	62255000
chr10	62255000	62455000
chr10	68175000	68295000
chr10	69665000	69995000
chr10	71225000	71435000
chr10	73095000	73555000
chr10	74245000	74465000
chr10	75515000	75965000
chr10	75965000	76235000
chr10	77025000	77265000
chr10	77265000	77505000
chr10	78755000	79105000
chr10	79105000	79545000
chr10	79545000	79675000
chr10	79675000	79975000
chr10	79975000	80135000
chr10	80135000	80395000
chr10	80395000	80575000
chr10	80575000	80745000
chr10	80745000	80895000
chr10	80895000	81015000
chr10	81015000	81185000
chr10	81185000	81335000
chr10	82915000	83205000
chr10	84985000	85195000
chr10	85195000	85385000
chr10	85385000	85685000
chr10	86085000	86295000
chr10	86295000	86485000
chr10	87535000	87845000
chr10	88735000	88825000
chr10	89635000	90075000
chr10	90715000	91045000
chr10	91045000	91285000
chr10	93025000	93265000
chr10	93265000	93425000
chr10	93425000	93595000
chr10	93595000	93815000
chr10	97325000	97695000
chr10	98915000	99105000
chr10	99415000	99625000
chr10	103415000	103615000
chr10	105375000	105585000
chr10	106215000	106595000
chr10	106595000	106935000
chr10	107755000	108155000
chr10	108155000	108295000
chr10	109915000	110105000
chr10	110505000	110725000
chr10	111975000	112175000
chr10	112175000	112455000
chr10	112825000	113025000
chr10	113025000	113385000
chr10	115445000	116195000
chr10	116195000	116325000
chr10	116325000	116475000
chr10	117055000	117225000
chr10	117225000	117435000
chr10	117435000	117685000
chr10	119045000	119235000
chr10	119645000	119795000
chr10	119795000	120225000
chr10	120225000	120575000
chr10	120575000	120695000
chr10	120695000	120875000
chr10	120875000	121035000
chr10	122535000	122805000
chr10	122805000	122995000
chr10	122995000	123255000
chr10	127065000	127345000
chr10	127345000	127505000
chr10	127505000	127735000
chr11	3655000	3915000
chr11	3915000	4245000
chr11	4245000	4465000
chr11	5965000	6275000
chr11	6275000	6425000
chr11	10885000	11145000
chr11	12565000	12795000
chr11	16255000	16495000
chr11	16945000	17275000
chr11	18875000	19015000
chr11	20735000	20925000
chr11	21985000	22195000
chr11	22195000	22625000
chr11	22985000	23265000
chr11	23265000	23495000
chr11	27215000	27385000
chr11	28585000	29125000
chr11	29125000	29245000
chr11	29245000	29545000
chr11	30955000	31365000
chr11	31365000	31675000
chr11	31675000	31955000
chr11	32745000	33165000
chr11	33165000	33615000
chr11	33615000	33725000
chr11	33725000	33935000
chr11	34835000	35105000
chr11	36025000	36235000
chr11	36235000	36525000
chr11	38905000	39575000
chr11	39575000	39805000
chr11	41105000	41385000
chr11	41385000	41565000
chr11	42405000	42685000
chr11	42685000	43425000
chr11	43425000	43765000
chr11	48775000	49625000
chr11	49625000	49895000
chr11	49895000	50125000
chr11	50125000	50435000
chr11	50935000	51275000
chr11	54145000	54535000
chr11	55385000	55495000
chr11	57785000	57945000
chr11	58345000	58655000
chr11	59515000	59835000
chr11	59835000	60075000
chr11	60075000	60195000
chr11	60885000	61105000
chr11	61525000	61725000
chr11	61725000	61945000
chr11	62285000	62435000
chr11	62435000	62595000
chr11	62595000	62745000
chr11	62745000	62915000
chr11	62915000	63195000
chr11	63195000	63395000
chr11	64715000	64975000
chr11	64975000	65185000
chr11	65835000	66115000
chr11	67105000	67365000
chr11	67975000	68415000
chr11	69265000	69405000
chr11	70035000	70215000
chr11	70215000	70405000
chr11	70405000	70655000
chr11	70655000	71025000
chr11	72045000	72215000
chr11	72215000	72345000
chr11	72345000	72435000
chr11	72435000	72565000
chr11	74915000	75175000
chr11	76225000	76415000
chr11	76415000	76655000
chr11	77095000	77485000
chr11	77805000	77975000
chr11	77975000	78175000
chr11	78175000	78345000
chr11	78345000	78545000
chr11	78835000	79025000
chr11	79025000	79215000
chr11	79215000	79575000
chr11	79575000	79705000
chr11	79705000	79935000
chr11	81625000	81985000
chr11	82415000	82745000
chr11	82745000	82905000
chr11	82905000	83285000
chr11	84815000	85155000
chr11	85155000	85835000
chr11	86485000	86685000
chr11	86685000	86885000
chr11	87965000	88065000
chr11	88065000	88405000
chr11	89735000	89965000
chr11	89965000	90175000
chr11	93105000	93485000
chr11	94985000	95115000
chr11	95115000	95255000
chr11	95525000	95665000
chr11	96075000	96265000
chr11	97635000	97765000
chr11	98445000	98675000
chr11	99025000	99175000
chr11	99175000	99385000
chr11	100005000	100165000
chr11	100165000	100305000
chr11	100965000	101075000
chr11	101075000	101315000
chr11	101315000	101445000
chr11	101445000	101615000
chr11	102295000	102455000
chr11	103355000	103625000
chr11	103975000	104225000
chr11	106265000	106495000
chr11	106495000	106635000
chr11	106635000	106785000
chr11	106785000	107015000
chr11	108015000	108445000
chr11	108445000	108655000
chr11	109205000	109465000
chr11	109865000	110335000
chr11	110335000	110535000
chr11	110535000	111065000
chr11	111065000	111525000
chr11	115155000	115285000
chr11	115855000	116025000
chr11	116025000	116305000
chr11	116305000	116455000
chr11	117185000	117375000
chr11	117375000	117665000
chr11	117665000	117855000
chr11	118245000	118435000
chr11	119495000	119905000
chr11	120325000	120475000
chr11	120475000	120595000
chr12	3235000	3435000
chr12	4835000	5035000
chr12	6515000	6805000
chr12	7785000	7985000
chr12	7985000	8305000
chr12	8305000	8625000
chr12	9045000	9575000
chr12	10595000	11185000
chr12	12155000	12405000
chr12	15525000	15815000
chr12	15815000	16525000
chr12	16525000	16815000
chr12	16815000	17005000
chr12	17005000	17265000
chr12	17265000	17545000
chr12	24465000	24705000
chr12	31365000	31495000
chr12	33445000	33615000
chr12	37445000	37755000
chr12	37755000	38125000
chr12	40045000	40225000
chr12	41505000	42355000
chr12	44195000	44585000
chr12	44585000	44835000
chr12	45185000	45455000
chr12	48345000	48535000
chr12	48535000	48845000
chr12	48845000	49365000
chr12	52595000	52905000
chr12	52905000	53245000
chr12	54055000	54325000
chr12	56525000	56685000
chr12	58945000	59225000
chr12	59225000	59375000
chr12	60485000	60705000
chr12	64505000	64895000
chr12	64895000	65155000
chr12	67235000	67435000
chr12	67435000	67835000
chr12	69105000	69365000
chr12	69365000	69585000
chr12	71755000	72085000
chr12	72085000	72265000
chr12	72265000	72435000
chr12	73015000	73285000
chr12	73285000	73545000
chr12	73545000	74015000
chr12	74015000	74315000
chr12	75675000	76195000
chr12	77775000	78045000
chr12	78045000	78215000
chr12	78215000	78555000
chr12	80755000	80975000
chr12	80975000	81195000
chr12	81195000	81605000
chr12	84275000	84605000
chr12	84605000	85115000
chr12	85115000	85345000
chr12	85345000	85495000
chr12	85495000	85825000
chr12	86775000	86975000
chr12	88345000	88715000
chr12	88715000	88975000
chr12	91575000	91855000
chr12	91855000	92015000
chr12	101975000	102185000
chr12	104425000	104685000
chr12	104685000	104945000
chr12	105505000	105615000
chr12	108005000	108175000
chr12	108175000	108325000
chr12	108325000	108545000
chr12	108545000	108795000
chr12	108795000	109065000
chr12	110595000	110695000
chr12	110695000	110845000
chr12	112945000	113215000
chr12	117375000	117765000
chr13	4275000	4655000
chr13	10545000	10945000
chr13	10945000	11285000
chr13	15765000	16015000
chr13	16015000	16505000
chr13	16505000	16785000
chr13	17695000	17815000
chr13	19345000	19695000
chr13	19695000	19995000
chr13	19995000	20285000
chr13	20285000	20515000
chr13	21155000	21335000
chr13	21335000	21535000
chr13	21535000	21705000
chr13	21705000	22045000
chr13	23415000	23535000
chr13	23535000	23755000
chr13	25015000	25135000
chr13	25135000	25565000
chr13	25565000	25905000
chr13	28475000	28965000
chr13	30115000	30255000
chr13	30255000	30545000
chr13	31665000	31795000
chr13	34875000	35045000
chr13	35735000	35965000
chr13	36735000	37435000
chr13	37435000	37965000
chr13	37965000	38215000
chr13	38645000	39025000
chr13	39025000	39415000
chr13	40755000	41005000
chr13	41005000	41255000
chr13	42565000	42825000
chr13	42825000	43175000
chr13	43175000	43395000
chr13	43395000	43565000
chr13	45015000	45475000
chr13	48495000	48645000
chr13	48645000	48875000
chr13	48875000	49025000
chr13	51425000	51645000
chr13	51645000	51835000
chr13	52265000	52645000
chr13	53775000	54035000
chr13	54035000	54245000
chr13	54245000	54455000
chr13	54455000	54695000
chr13	55315000	55615000
chr13	55855000	56185000
chr13	56185000	56275000
chr13	56275000	56435000
chr13	56435000	56765000
chr13	57275000	57425000
chr13	57915000	58135000
chr13	58135000	58395000
chr13	59105000	59345000
chr13	59845000	60165000
chr13	60475000	60745000
chr13	61245000	61465000
chr13	63565000	63815000
chr13	64305000	64445000
chr13	69075000	69465000
chr13	69465000	69675000
chr13	76085000	76205000
chr13	81165000	81435000
chr13	81435000	81645000
chr13	81645000	81785000
chr13	81785000	81935000
chr13	82845000	83185000
chr13	83185000	83705000
chr13	83705000	84025000
chr13	84025000	84215000
chr13	84215000	84345000
chr13	85185000	85565000
chr13	92735000	92975000
chr13	92975000	93115000
chr13	94195000	94365000
chr13	94365000	94555000
chr13	94555000	94875000
chr13	95365000	95525000
chr13	96385000	96665000
chr13	96665000	96865000
chr13	96865000	97065000
chr13	97065000	97605000
chr13	97605000	97945000
chr13	99135000	99355000
chr13	99355000	99855000
chr13	99855000	100015000
chr13	100015000	100135000
chr13	102665000	103125000
chr13	103125000	103695000
chr13	105445000	105695000
chr13	109215000	109555000
chr13	109915000	110045000
chr13	110045000	110375000
chr13	111235000	111415000
chr13	111415000	111735000
chr13	112265000	112645000
chr13	112645000	113045000
chr13	113045000	113275000
chr13	113865000	114045000
chr13	114795000	115225000
chr13	115225000	115585000
chr13	116305000	116715000
chr13	117195000	117315000
chr14	12155000	12565000
chr14	13915000	14125000
chr14	14125000	14355000
chr14	14815000	15125000
chr14	15125000	15305000
chr14	16235000	16425000
chr14	17405000	17635000
chr14	19045000	19695000
chr14	19695000	19835000
chr14	19835000	20085000
chr14	20085000	20285000
chr14	23415000	23555000
chr14	23555000	24075000
chr14	24075000	24285000
chr14	24285000	24495000
chr14	24495000	24945000
chr14	24945000	25465000
chr14	27195000	27505000
chr14	28515000	29115000
chr14	29115000	29455000
chr14	30475000	30705000
chr14	31485000	31645000
chr14	39285000	39475000
chr14	46075000	46355000
chr14	46355000	46535000
chr14	46535000	46755000
chr14	48065000	48355000
chr14	48355000	48495000
chr14	51885000	52015000
chr14	54025000	54235000
chr14	55015000	55125000
chr14	55125000	55485000
chr14	55755000	55935000
chr14	55935000	56195000
chr14	56195000	56375000
chr14	57525000	57675000
chr14	57675000	57905000
chr14	60495000	60775000
chr14	60775000	61125000
chr14	61125000	61325000
chr14	61325000	61545000
chr14	63065000	63185000
chr14	63185000	63375000
chr14	65155000	65315000
chr14	65815000	65975000
chr14	65975000	66155000
chr14	66795000	66995000
chr14	66995000	67205000
chr14	67955000	68175000
chr14	68175000	68475000
chr14	70775000	70915000
chr14	73095000	73315000
chr14	73315000	73515000
chr14	74725000	75015000
chr14	75855000	76105000
chr14	76475000	77035000
chr14	84075000	84425000
chr14	84425000	84735000
chr14	87765000	87915000
chr14	87915000	88035000
chr14	88985000	89175000
chr14	89175000	89635000
chr14	90685000	90935000
chr14	95215000	95565000
chr14	95565000	95935000
chr14	98735000	99035000
chr14	99035000	99275000
chr14	99275000	99915000
chr14	103545000	103735000
chr14	103735000	104025000
chr14	104025000	104465000
chr14	105915000	106095000
chr14	114555000	114815000
chr14	114815000	115045000
chr14	115045000	115465000
chr14	115465000	115825000
chr14	118805000	119005000
chr14	119005000	119135000
chr14	121455000	121785000
chr14	122905000	123365000
chr14	123875000	124185000
chr15	5105000	5235000
chr15	5235000	5375000
chr15	5375000	5685000
chr15	5685000	6215000
chr15	6215000	6535000
chr15	6535000	6895000
chr15	8445000	8605000
chr15	9065000	9205000
chr15	9205000	9465000
chr15	9465000	9745000
chr15	11035000	11405000
chr15	22685000	22835000
chr15	22835000	23465000
chr15	25825000	26005000
chr15	27625000	27885000
chr15	29285000	29655000
chr15	31305000	31445000
chr15	31445000	31605000
chr15	35295000	35935000
chr15	35935000	36165000
chr15	36785000	37095000
chr15	37095000	37355000
chr15	37355000	37915000
chr15	37915000	38075000
chr15	38495000	38655000
chr15	39355000	39855000
chr15	39855000	40145000
chr15	43555000	43765000
chr15	44015000	44435000
chr15	44435000	44625000
chr15	48795000	49625000
chr15	52185000	52515000
chr15	54445000	54765000
chr15	54765000	55095000
chr15	55095000	55295000
chr15	57545000	57875000
chr15	57875000	58075000
chr15	59655000	59875000
chr15	64675000	64925000
chr15	66295000	66655000
chr15	66655000	66925000
chr15	69645000	70085000
chr15	70085000	70335000
chr15	73065000	73205000
chr15	75695000	75895000
chr15	76205000	76345000
chr15	76345000	76525000
chr15	76525000	76725000
chr15	79675000	79925000
chr15	79925000	80075000
chr15	80075000	80265000
chr15	80265000	80705000
chr15	82055000	82245000
chr15	82805000	83055000
chr15	83365000	83595000
chr15	83595000	83755000
chr15	83755000	84065000
chr15	84645000	84945000
chr15	84945000	85135000
chr15	85135000	85315000
chr15	85315000	85455000
chr15	85455000	85595000
chr15	85595000	85715000
chr15	85715000	85885000
chr15	85885000	86045000
chr15	86045000	86245000
chr15	87295000	87635000
chr15	89065000	89215000
chr15	89215000	89365000
chr15	89365000	89615000
chr15	90685000	90935000
chr15	91585000	91765000
chr15	94265000	94525000
chr15	95735000	95955000
chr15	95955000	96295000
chr15	96295000	96455000
chr15	96455000	96705000
chr15	96705000	96945000
chr15	97665000	97845000
chr15	98175000	98505000
chr15	100225000	100465000
chr15	101045000	101325000
chr15	101325000	101515000
chr15	101515000	101765000
chr15	101765000	101975000
chr15	101975000	102075000
chr15	102075000	102515000
chr15	102515000	102685000
chr15	102685000	102755000
chr16	5265000	5465000
chr16	6495000	6995000
chr16	8155000	8365000
chr16	8365000	8675000
chr16	8675000	8885000
chr16	8885000	9005000
chr16	10405000	10545000
chr16	10545000	10855000
chr16	13435000	13665000
chr16	13665000	13825000
chr16	13825000	14165000
chr16	15115000	15285000
chr16	15875000	16355000
chr16	16355000	16605000
chr16	19715000	20105000
chr16	20915000	21195000
chr16	21195000	21415000
chr16	21415000	21795000
chr16	22575000	22825000
chr16	25355000	25965000
chr16	28175000	28295000
chr16	28295000	28505000
chr16	29425000	29575000
chr16	29575000	30065000
chr16	30065000	30235000
chr16	30235000	30525000
chr16	31085000	31435000
chr16	31935000	32105000
chr16	32105000	32255000
chr16	33815000	33965000
chr16	40455000	40695000
chr16	40695000	41055000
chr16	41055000	41245000
chr16	49025000	49485000
chr16	49485000	49705000
chr16	50175000	50535000
chr16	50535000	50755000
chr16	56725000	56935000
chr16	56935000	57105000
chr16	57105000	57395000
chr16	57395000	57605000
chr16	59405000	59645000
chr16	59645000	59895000
chr16	59895000	60025000
chr16	60025000	60445000
chr16	60445000	60595000
chr16	60595000	60925000
chr16	60925000	61575000
chr16	61575000	61715000
chr16	67785000	68075000
chr16	76155000	76395000
chr16	76395000	76905000
chr16	78965000	79165000
chr16	80305000	80575000
chr16	80575000	81195000
chr16	87345000	87505000
chr16	87505000	87765000
chr16	89515000	89775000
chr16	89775000	90185000
chr16	90515000	90685000
chr16	90685000	90815000
chr16	90815000	91065000
chr16	91065000	91215000
chr16	91215000	91355000
chr16	91695000	91925000
chr16	91925000	92145000
chr16	92495000	92705000
chr16	93445000	93595000
chr16	93915000	94085000
chr16	94795000	95185000
chr16	95185000	95365000
chr16	95975000	96195000
chr16	96195000	96355000
chr16	96685000	96835000
chr16	97295000	97585000
chr17	3265000	3565000
chr17	4905000	5185000
chr17	5185000	5415000
chr17	5415000	5745000
chr17	7845000	8595000
chr17	8595000	8805000
chr17	8805000	8995000
chr17	8995000	9165000
chr17	9165000	9495000
chr17	12015000	12225000
chr17	12225000	12405000
chr17	12405000	12665000
chr17	12665000	12875000
chr17	12875000	13775000
chr17	14535000	14865000
chr17	16945000	17365000
chr17	17755000	17915000
chr17	17915000	18385000
chr17	23535000	23845000
chr17	24725000	24895000
chr17	24895000	25265000
chr17	26255000	26445000
chr17	26445000	26665000
chr17	26665000	26905000
chr17	26905000	27205000
chr17	27525000	27635000
chr17	27635000	27845000
chr17	27845000	28075000
chr17	28075000	28215000
chr17	28215000	28375000
chr17	28375000	28535000
chr17	31315000	31515000
chr17	31515000	31665000
chr17	31665000	31855000
chr17	31855000	32045000
chr17	32045000	32325000
chr17	32325000	32525000
chr17	32525000	32765000
chr17	34225000	34395000
chr17	34395000	34555000
chr17	34555000	34825000
chr17	34825000	34995000
chr17	34995000	35135000
chr17	35135000	35265000
chr17	35265000	35465000
chr17	35465000	35585000
chr17	40815000	40985000
chr17	42135000	42305000
chr17	42785000	42985000
chr17	42985000	43255000
chr17	43255000	43475000
chr17	43475000	43665000
chr17	44135000	44265000
chr17	46775000	46905000
chr17	47375000	47485000
chr17	47485000	47605000
chr17	47605000	47745000
chr17	47745000	48115000
chr17	48925000	49205000
chr17	49205000	49465000
chr17	49935000	50265000
chr17	53395000	53695000
chr17	53695000	53935000
chr17	54345000	54995000
chr17	60035000	60785000
chr17	63505000	63795000
chr17	65335000	65565000
chr17	65565000	65885000
chr17	65885000	66105000
chr17	66105000	66225000
chr17	67355000	67635000
chr17	67635000	67855000
chr17	69115000	69375000
chr17	69375000	69485000
chr17	71535000	71665000
chr17	71665000	71885000
chr17	72605000	72795000
chr17	72795000	73095000
chr17	73095000	73295000
chr17	74525000	74765000
chr17	79865000	80035000
chr17	80035000	80205000
chr17	80575000	80835000
chr17	81195000	81685000
chr17	83015000	83265000
chr17	83625000	83865000
chr17	84195000	84455000
chr17	84455000	84795000
chr17	85465000	85685000
chr17	85685000	86155000
chr17	86155000	86475000
chr17	86475000	86905000
chr17	86905000	87045000
chr17	88525000	88645000
chr17	88645000	88965000
chr17	88965000	89265000
chr17	89265000	89645000
chr17	89645000	90105000
chr17	90105000	90575000
chr17	90575000	90805000
chr17	92725000	93165000
chr17	93165000	93725000
chr17	93725000	94745000
chr18	3505000	3785000
chr18	3785000	4025000
chr18	4925000	5135000
chr18	5135000	5335000
chr18	5335000	5595000
chr18	8725000	9265000
chr18	9265000	9445000
chr18	10545000	10825000
chr18	10825000	11065000
chr18	11065000	11315000
chr18	12455000	12735000
chr18	12735000	13005000
chr18	13005000	13315000
chr18	14885000	15155000
chr18	16585000	16815000
chr18	17095000	17665000
chr18	19285000	19595000
chr18	19595000	19965000
chr18	19965000	20625000
chr18	22675000	22965000
chr18	24015000	24295000
chr18	24295000	24475000
chr18	24475000	24685000
chr18	24685000	24985000
chr18	25525000	25765000
chr18	28615000	29205000
chr18	30525000	31075000
chr18	31905000	32065000
chr18	32065000	32265000
chr18	32265000	32435000
chr18	32435000	32885000
chr18	32885000	33215000
chr18	33215000	33455000
chr18	33455000	33795000
chr18	33795000	34105000
chr18	35555000	35945000
chr18	36335000	36555000
chr18	36555000	36805000
chr18	36805000	36935000
chr18	37515000	37635000
chr18	38005000	38305000
chr18	38585000	38935000
chr18	38935000	39115000
chr18	39505000	39895000
chr18	40465000	41125000
chr18	42205000	42595000
chr18	42595000	42975000
chr18	42975000	43175000
chr18	43175000	43335000
chr18	44295000	44395000
chr18	44395000	44835000
chr18	44835000	45395000
chr18	46145000	46305000
chr18	46305000	46595000
chr18	46595000	46735000
chr18	46735000	46955000
chr18	46955000	47355000
chr18	53755000	53985000
chr18	56355000	56565000
chr18	56565000	56755000
chr18	56755000	57115000
chr18	57555000	57965000
chr18	58855000	59075000
chr18	61945000	62245000
chr18	62675000	62975000
chr18	62975000	63135000
chr18	64515000	64735000
chr18	64735000	64995000
chr18	64995000	65285000
chr18	65285000	65495000
chr18	65495000	65755000
chr18	65755000	65915000
chr18	65915000	66225000
chr18	67265000	67455000
chr18	67455000	67625000
chr18	67625000	67795000
chr18	67795000	68315000
chr18	68315000	68485000
chr18	69335000	69685000
chr18	69685000	69885000
chr18	69885000	70185000
chr18	70185000	70435000
chr18	70435000	70645000
chr18	71385000	71635000
chr18	72625000	73115000
chr18	73875000	74215000
chr18	74215000	74425000
chr18	75745000	76155000
chr18	76155000	76365000
chr18	77605000	77785000
chr18	80475000	80735000
chr18	80735000	81775000
chr18	81775000	81935000
chr18	81935000	82455000
chr18	82455000	82585000
chr18	85785000	85935000
chr18	87005000	87155000
chr18	87155000	87345000
chr18	88755000	88965000
chr19	4435000	4615000
chr19	4615000	4765000
chr19	4765000	4975000
chr19	5785000	5905000
chr19	7045000	7205000
chr19	8555000	8705000
chr19	8705000	8965000
chr19	8965000	9135000
chr19	10045000	10205000
chr19	10205000	10675000
chr19	10675000	10975000
chr19	10975000	11165000
chr19	11165000	11595000
chr19	11595000	11765000
chr19	11765000	12015000
chr19	15055000	15315000
chr19	16605000	16785000
chr19	16785000	17105000
chr19	17105000	17395000
chr19	21375000	21565000
chr19	21565000	21775000
chr19	22315000	22525000
chr19	22525000	22895000
chr19	23275000	23535000
chr19	23535000	23765000
chr19	24285000	24625000
chr19	24625000	24895000
chr19	28765000	28985000
chr19	28985000	29365000
chr19	29365000	29515000
chr19	29515000	29815000
chr19	29815000	30025000
chr19	30025000	30225000
chr19	33385000	33955000
chr19	34655000	34985000
chr19	34985000	35325000
chr19	35325000	36085000
chr19	36085000	36445000
chr19	36445000	36795000
chr19	37015000	37235000
chr19	37545000	37695000
chr19	38775000	38975000
chr19	41065000	41275000
chr19	45565000	45745000
chr19	45745000	46015000
chr19	46585000	46755000
chr19	46755000	46875000
chr19	46875000	47175000
chr19	47175000	47355000
chr19	47355000	47525000
chr19	53385000	53605000
chr19	55215000	55345000
chr19	55345000	55905000
chr19	58635000	58925000
chr19	58925000	59225000
chr19	60755000	60885000
chr19	60885000	61095000
chr2	3325000	3525000
chr2	3525000	3815000
chr2	7565000	7755000
chr2	7755000	8185000
chr2	8185000	8675000
chr2	8675000	9215000
chr2	9215000	9895000
chr2	9895000	10085000
chr2	10085000	10295000
chr2	11105000	11295000
chr2	11295000	11595000
chr2	13275000	13665000
chr2	13665000	13805000
chr2	14185000	14715000
chr2	14715000	15045000
chr2	15855000	16125000
chr2	16125000	16435000
chr2	18575000	18685000
chr2	19415000	19705000
chr2	22735000	22895000
chr2	22895000	23205000
chr2	24295000	24585000
chr2	24585000	24775000
chr2	25195000	25605000
chr2	25605000	25825000
chr2	26635000	26905000
chr2	26905000	27045000
chr2	27765000	28195000
chr2	28195000	28435000
chr2	28915000	29055000
chr2	29055000	29185000
chr2	29755000	30055000
chr2	30805000	30975000
chr2	30975000	31165000
chr2	31165000	31305000
chr2	31305000	31475000
chr2	31475000	31675000
chr2	31965000	32145000
chr2	32975000	33145000
chr2	33965000	34365000
chr2	35205000	35525000
chr2	35525000	35735000
chr2	38385000	38645000
chr2	38645000	38925000
chr2	40015000	40175000
chr2	47475000	47995000
chr2	51925000	52135000
chr2	52745000	53205000
chr2	54895000	55025000
chr2	55625000	55765000
chr2	58435000	58675000
chr2	61485000	61825000
chr2	64315000	64465000
chr2	65775000	66045000
chr2	66045000	66255000
chr2	68555000	68775000
chr2	69435000	69625000
chr2	69625000	69895000
chr2	69895000	70025000
chr2	70025000	70225000
chr2	71065000	71385000
chr2	71385000	71555000
chr2	71555000	72045000
chr2	72045000	72235000
chr2	72235000	72505000
chr2	72505000	72945000
chr2	73295000	73555000
chr2	73555000	73895000
chr2	74965000	75145000
chr2	75145000	75595000
chr2	75595000	75795000
chr2	75795000	76105000
chr2	76105000	76365000
chr2	76365000	76675000
chr2	79835000	80285000
chr2	84445000	84685000
chr2	85085000	85265000
chr2	85695000	86095000
chr2	87705000	87935000
chr2	91715000	91915000
chr2	92875000	93065000
chr2	93065000	93215000
chr2	93655000	93825000
chr2	93825000	94015000
chr2	95935000	96205000
chr2	99365000	99685000
chr2	101485000	101665000
chr2	101665000	101885000
chr2	103075000	103445000
chr2	104015000	104145000
chr2	104145000	104415000
chr2	104415000	104605000
chr2	109685000	109895000
chr2	109895000	110025000
chr2	110025000	110225000
chr2	112195000	112365000
chr2	112365000	112495000
chr2	112495000	112775000
chr2	113305000	113505000
chr2	113855000	114205000
chr2	116895000	117245000
chr2	118255000	118485000
chr2	118485000	118605000
chr2	118605000	118895000
chr2	120975000	121155000
chr2	121855000	122035000
chr2	122035000	122375000
chr2	122375000	122645000
chr2	122645000	122775000
chr2	125065000	125245000
chr2	127845000	128125000
chr2	128125000	128405000
chr2	128405000	128605000
chr2	128605000	128825000
chr2	129295000	129455000
chr2	129455000	129665000
chr2	129665000	129885000
chr2	131545000	131815000
chr2	131815000	132125000
chr2	133545000	134125000
chr2	134125000	134515000
chr2	135355000	135665000
chr2	135665000	135985000
chr2	135985000	136145000
chr2	136145000	136475000
chr2	136885000	137115000
chr2	138005000	138265000
chr2	140005000	140175000
chr2	141105000	141905000
chr2	143825000	144005000
chr2	144005000	144265000
chr2	144265000	144605000
chr2	145925000	146225000
chr2	146225000	146625000
chr2	147795000	148115000
chr2	148115000	148365000
chr2	148365000	148675000
chr2	148915000	149515000
chr2	151735000	151885000
chr2	151885000	152025000
chr2	152025000	152235000
chr2	152235000	152385000
chr2	155235000	155485000
chr2	155825000	155955000
chr2	155955000	156135000
chr2	156525000	156725000
chr2	157325000	157595000
chr2	158195000	158365000
chr2	158365000	158505000
chr2	158885000	159045000
chr2	160365000	160585000
chr2	164765000	164965000
chr2	164965000	165375000
chr2	166575000	166795000
chr2	167075000	167285000
chr2	167285000	167505000
chr2	167505000	167675000
chr2	167675000	167895000
chr2	167895000	168085000
chr2	168085000	168245000
chr2	168245000	168455000
chr2	169005000	169365000
chr2	169785000	170105000
chr2	172215000	172345000
chr2	172345000	172465000
chr2	172465000	172625000
chr2	172625000	172845000
chr2	172845000	173005000
chr2	173575000	173795000
chr2	174085000	174275000
chr2	174275000	174475000
chr2	174475000	174675000
chr2	179075000	179195000
chr2	179195000	179445000
chr2	179445000	179675000
chr2	179675000	179885000
chr2	181355000	181595000
chr2	181595000	181865000
chr3	4195000	4585000
chr3	7315000	7495000
chr3	7495000	7915000
chr3	8245000	8585000
chr3	8585000	8915000
chr3	8915000	9075000
chr3	10655000	10845000
chr3	16235000	16465000
chr3	20215000	20525000
chr3	20525000	21055000
chr3	25225000	25565000
chr3	27445000	27905000
chr3	27905000	28165000
chr3	32325000	32525000
chr3	32525000	32725000
chr3	33605000	33795000
chr3	34085000	34405000
chr3	34405000	34645000
chr3	34645000	34785000
chr3	36855000	37075000
chr3	37075000	37305000
chr3	37305000	37425000
chr3	40015000	40455000
chr3	41615000	41765000
chr3	41765000	42055000
chr3	42055000	42395000
chr3	43305000	43565000
chr3	44105000	44245000
chr3	50075000	50385000
chr3	50385000	50905000
chr3	50905000	51175000
chr3	51175000	51495000
chr3	51495000	51695000
chr3	53505000	53715000
chr3	56215000	56545000
chr3	56545000	56915000
chr3	56915000	57215000
chr3	57215000	57445000
chr3	57445000	57635000
chr3	57635000	57845000
chr3	57845000	58145000
chr3	61675000	61855000
chr3	65375000	65545000
chr3	67585000	68055000
chr3	69525000	69745000
chr3	74455000	74595000
chr3	75525000	75865000
chr3	78355000	78555000
chr3	78555000	78935000
chr3	78935000	79185000
chr3	79185000	79455000
chr3	79455000	79635000
chr3	79635000	79835000
chr3	81795000	81935000
chr3	81935000	82345000
chr3	83105000	83295000
chr3	84145000	84335000
chr3	85575000	85915000
chr3	85915000	86155000
chr3	86765000	87025000
chr3	89505000	89765000
chr3	89765000	89975000
chr3	89975000	90085000
chr3	90085000	90225000
chr3	92895000	93085000
chr3	93085000	93285000
chr3	93285000	93505000
chr3	93505000	94315000
chr3	94845000	95015000
chr3	95645000	95865000
chr3	96235000	96505000
chr3	96915000	97065000
chr3	97665000	97885000
chr3	97885000	98155000
chr3	100925000	101305000
chr3	101305000	101475000
chr3	101475000	101815000
chr3	103185000	103385000
chr3	104225000	104445000
chr3	105065000	105445000
chr3	105945000	106125000
chr3	106125000	106455000
chr3	107595000	107865000
chr3	107865000	108075000
chr3	108075000	108275000
chr3	108275000	108395000
chr3	113065000	113625000
chr3	116335000	116505000
chr3	116505000	116865000
chr3	121115000	121295000
chr3	121295000	121535000
chr3	121535000	121875000
chr3	121875000	122295000
chr3	122645000	122925000
chr3	122925000	123155000
chr3	123155000	123375000
chr3	123375000	123505000
chr3	123505000	124035000
chr3	124035000	124285000
chr3	127305000	127615000
chr3	127615000	127775000
chr3	127775000	127965000
chr3	130065000	130705000
chr3	133865000	134455000
chr3	135205000	135425000
chr3	138145000	138455000
chr3	138455000	138625000
chr3	141605000	141865000
chr3	142475000	142625000
chr3	142625000	142765000
chr3	143985000	144245000
chr3	144245000	144425000
chr3	145925000	146185000
chr3	146185000	146325000
chr3	146325000	146525000
chr3	146975000	147185000
chr3	147185000	148005000
chr3	148815000	148995000
chr4	4145000	4395000
chr4	7125000	7275000
chr4	9125000	9375000
chr4	9375000	9825000
chr4	12215000	12845000
chr4	12845000	13095000
chr4	14795000	14945000
chr4	14945000	15315000
chr4	15315000	15965000
chr4	16305000	16545000
chr4	17305000	17435000
chr4	17435000	17575000
chr4	19345000	19545000
chr4	19545000	19715000
chr4	21685000	21995000
chr4	24305000	24495000
chr4	24495000	24895000
chr4	28815000	29255000
chr4	30885000	31425000
chr4	31425000	31785000
chr4	33705000	33935000
chr4	33935000	34555000
chr4	34555000	34685000
chr4	34685000	34795000
chr4	34795000	34935000
chr4	39385000	39705000
chr4	41695000	43045000
chr4	43715000	43875000
chr4	43875000	44015000
chr4	44015000	44165000
chr4	44705000	44965000
chr4	44965000	45405000
chr4	46195000	46375000
chr4	46375000	46515000
chr4	46515000	46675000
chr4	47415000	48045000
chr4	48425000	48685000
chr4	50865000	51305000
chr4	51305000	52085000
chr4	52085000	52435000
chr4	57915000	58085000
chr4	58085000	58405000
chr4	58405000	58795000
chr4	59355000	59585000
chr4	59585000	59775000
chr4	62545000	62775000
chr4	64865000	65115000
chr4	65115000	65605000
chr4	70215000	70415000
chr4	74235000	74395000
chr4	80245000	80565000
chr4	80565000	80815000
chr4	81345000	81565000
chr4	81565000	81775000
chr4	81775000	81905000
chr4	83195000	83415000
chr4	86955000	87365000
chr4	87795000	88035000
chr4	88895000	89135000
chr4	89515000	89695000
chr4	96265000	96695000
chr4	96695000	97025000
chr4	97025000	97555000
chr4	97555000	97765000
chr4	98715000	98925000
chr4	98925000	99205000
chr4	99205000	99515000
chr4	100555000	100715000
chr4	101655000	102005000
chr4	102005000	102475000
chr4	104365000	104905000
chr4	104905000	105145000
chr4	106235000	106445000
chr4	106445000	106605000
chr4	106605000	106815000
chr4	107715000	107885000
chr4	107885000	108155000
chr4	108155000	108315000
chr4	109415000	109655000
chr4	115725000	116065000
chr4	116545000	116715000
chr4	116715000	116815000
chr4	116815000	116995000
chr4	116995000	117195000
chr4	117195000	117545000
chr4	117545000	117675000
chr4	118595000	118985000
chr4	118985000	119225000
chr4	125125000	125615000
chr4	126205000	126325000
chr4	126325000	126555000
chr4	128905000	129125000
chr4	129775000	129955000
chr4	130295000	130775000
chr4	130775000	130955000
chr4	130955000	131225000
chr4	132185000	132345000
chr4	132345000	132535000
chr4	133835000	133965000
chr4	134395000	134545000
chr4	134545000	134935000
chr4	134935000	135215000
chr4	135215000	135505000
chr4	135505000	135675000
chr4	136175000	136365000
chr4	137655000	137845000
chr4	137845000	137975000
chr4	137975000	138305000
chr4	138305000	138435000
chr4	139875000	140245000
chr4	140245000	140535000
chr4	141385000	141585000
chr4	141585000	141805000
chr4	141805000	141975000
chr4	141975000	142255000
chr4	144885000	145195000
chr4	145195000	145565000
chr4	148095000	148445000
chr4	148445000	148625000
chr4	148625000	148945000
chr4	149595000	149785000
chr4	149785000	149975000
chr4	150645000	150915000
chr4	150915000	151155000
chr4	151745000	151875000
chr4	151875000	152155000
chr4	154845000	155075000
chr4	155075000	155475000
chr4	155475000	155615000
chr5	4945000	5495000
chr5	5495000	5755000
chr5	5755000	5995000
chr5	5995000	6455000
chr5	7995000	8365000
chr5	8365000	8655000
chr5	13645000	14045000
chr5	14045000	14255000
chr5	16925000	17105000
chr5	17105000	17245000
chr5	17245000	17805000
chr5	18475000	18855000
chr5	20705000	21055000
chr5	21055000	21255000
chr5	21255000	21435000
chr5	21435000	21645000
chr5	24685000	24905000
chr5	29355000	29575000
chr5	32735000	33025000
chr5	33025000	33265000
chr5	33265000	33645000
chr5	34375000	34495000
chr5	34495000	34655000
chr5	35865000	36005000
chr5	38515000	38775000
chr5	40695000	41075000
chr5	48365000	49075000
chr5	49075000	49365000
chr5	49365000	49545000
chr5	54145000	54585000
chr5	54585000	54775000
chr5	56355000	56495000
chr5	56495000	56785000
chr5	64365000	64505000
chr5	65955000	66255000
chr5	67045000	67255000
chr5	68105000	68215000
chr5	68855000	69145000
chr5	70395000	71185000
chr5	72875000	73395000
chr5	73395000	73645000
chr5	73645000	73855000
chr5	73855000	73985000
chr5	73985000	74305000
chr5	74945000	75165000
chr5	76525000	76875000
chr5	83785000	84375000
chr5	89685000	89955000
chr5	92305000	92415000
chr5	97115000	97385000
chr5	97385000	97555000
chr5	98345000	98885000
chr5	99905000	100055000
chr5	100055000	100345000
chr5	100345000	100535000
chr5	103315000	103675000
chr5	103675000	103925000
chr5	103925000	104085000
chr5	105395000	105505000
chr5	105505000	105675000
chr5	105675000	105885000
chr5	106465000	106595000
chr5	106595000	106805000
chr5	107905000	108135000
chr5	109555000	109845000
chr5	110355000	110645000
chr5	110645000	110775000
chr5	110775000	111395000
chr5	111395000	111745000
chr5	111745000	111875000
chr5	111875000	112215000
chr5	112215000	112435000
chr5	112855000	113075000
chr5	114965000	115115000
chr5	115115000	115335000
chr5	115335000	115485000
chr5	117105000	117275000
chr5	117965000	118265000
chr5	118265000	118565000
chr5	118565000	118765000
chr5	120105000	120465000
chr5	120465000	120605000
chr5	121845000	122095000
chr5	122095000	122385000
chr5	122385000	122495000
chr5	123925000	124105000
chr5	124105000	124325000
chr5	124325000	124435000
chr5	124435000	124555000
chr5	124555000	124885000
chr5	125275000	125395000
chr5	125395000	125525000
chr5	126425000	126595000
chr5	129045000	129355000
chr5	129355000	129595000
chr5	131285000	131435000
chr5	134495000	134695000
chr5	134695000	134905000
chr5	134905000	135015000
chr5	135365000	135605000
chr5	135605000	135775000
chr5	135775000	135895000
chr5	136915000	137115000
chr5	137115000	137505000
chr5	137505000	137635000
chr5	137635000	137785000
chr5	139505000	139815000
chr5	140415000	140755000
chr5	141925000	142335000
chr5	143315000	143555000
chr5	143555000	143725000
chr5	144235000	144375000
chr5	144375000	144515000
chr5	144515000	144735000
chr5	144985000	145125000
chr5	145805000	146185000
chr5	146685000	146895000
chr5	146895000	147115000
chr5	148285000	148455000
chr5	151095000	151355000
chr6	3495000	3615000
chr6	4755000	4905000
chr6	4905000	5115000
chr6	5115000	5385000
chr6	5825000	6275000
chr6	11265000	11435000
chr6	12265000	12655000
chr6	13255000	13585000
chr6	14315000	14805000
chr6	16985000	17365000
chr6	17365000	17635000
chr6	17635000	17845000
chr6	17845000	18045000
chr6	18045000	18385000
chr6	18385000	18565000
chr6	18565000	18865000
chr6	21955000	22125000
chr6	22125000	22275000
chr6	22275000	22505000
chr6	24715000	24945000
chr6	26505000	26835000
chr6	26835000	26965000
chr6	26965000	27115000
chr6	27115000	27225000
chr6	29165000	29345000
chr6	29345000	29535000
chr6	30055000	30215000
chr6	30215000	30395000
chr6	30395000	30515000
chr6	31495000	31665000
chr6	32325000	32585000
chr6	32585000	32785000
chr6	32785000	33245000
chr6	33245000	33495000
chr6	34485000	34775000
chr6	37745000	37975000
chr6	38375000	38545000
chr6	38545000	38915000
chr6	39605000	39805000
chr6	41115000	41535000
chr6	41535000	41755000
chr6	42385000	42595000
chr6	42595000	42855000
chr6	43325000	43675000
chr6	44715000	45045000
chr6	45635000	45835000
chr6	48385000	48635000
chr6	48635000	48805000
chr6	50305000	50615000
chr6	50615000	50805000
chr6	50805000	50945000
chr6	50945000	51175000
chr6	51175000	51375000
chr6	51595000	52015000
chr6	53505000	53775000
chr6	55025000	55185000
chr6	55185000	55375000
chr6	55375000	55515000
chr6	55515000	55685000
chr6	55685000	56045000
chr6	56465000	56705000
chr6	56705000	56925000
chr6	58535000	58825000
chr6	60975000	61325000
chr6	67165000	67325000
chr6	70795000	71145000
chr6	71435000	71625000
chr6	71625000	71825000
chr6	71825000	72165000
chr6	72165000	72415000
chr6	72415000	72625000
chr6	72625000	72835000
chr6	83805000	84095000
chr6	84095000	84385000
chr6	84385000	84605000
chr6	84605000	85135000
chr6	85595000	86015000
chr6	86015000	86365000
chr6	86365000	86545000
chr6	87835000	88115000
chr6	88115000	88515000
chr6	88515000	88905000
chr6	88905000	89095000
chr6	89095000	89355000
chr6	90305000	90605000
chr6	90995000	91155000
chr6	91155000	91285000
chr6	91745000	91885000
chr6	91885000	92085000
chr6	92775000	92945000
chr6	94035000	94285000
chr6	94285000	94485000
chr6	96855000	97005000
chr6	97005000	97135000
chr6	97135000	97525000
chr6	97525000	97755000
chr6	98265000	98515000
chr6	98515000	98945000
chr6	99525000	99795000
chr6	99795000	100285000
chr6	100285000	100535000
chr6	100535000	100875000
chr6	101645000	102145000
chr6	102145000	102575000
chr6	102575000	102925000
chr6	107825000	108045000
chr6	108045000	108415000
chr6	112375000	112485000
chr6	112485000	112695000
chr6	113745000	114085000
chr6	116005000	116205000
chr6	117835000	117935000
chr6	119105000	119355000
chr6	120035000	120345000
chr6	121545000	122315000
chr6	124835000	125035000
chr6	128755000	129255000
chr6	129255000	129375000
chr6	130865000	131005000
chr6	134235000	134405000
chr6	134405000	134635000
chr6	135255000	135415000
chr6	135415000	135665000
chr6	135665000	135885000
chr6	136805000	136995000
chr6	137395000	137735000
chr6	140715000	140925000
chr6	142065000	142345000
chr6	142345000	142525000
chr6	144265000	144505000
chr6	145205000	145355000
chr6	145355000	145645000
chr6	148165000	148355000
chr6	148355000	148765000
chr7	6555000	6725000
chr7	6725000	6945000
chr7	13045000	13275000
chr7	13275000	13385000
chr7	14535000	15925000
chr7	16285000	16475000
chr7	16475000	16625000
chr7	25405000	25605000
chr7	26485000	26845000
chr7	26845000	27115000
chr7	27675000	28025000
chr7	28025000	28275000
chr7	28275000	28435000
chr7	28435000	28605000
chr7	29305000	29535000
chr7	29535000	29775000
chr7	34115000	34385000
chr7	35275000	35405000
chr7	35405000	35655000
chr7	35655000	35875000
chr7	36205000	36575000
chr7	37765000	37925000
chr7	41495000	41645000
chr7	42655000	43265000
chr7	43265000	43675000
chr7	45165000	45445000
chr7	45445000	45705000
chr7	46095000	46395000
chr7	49125000	49245000
chr7	49245000	49435000
chr7	49435000	49605000
chr7	49605000	49765000
chr7	49765000	49935000
chr7	52005000	52285000
chr7	65075000	65295000
chr7	65295000	65525000
chr7	65525000	65695000
chr7	66075000	66415000
chr7	66415000	66685000
chr7	68365000	68585000
chr7	68585000	68835000
chr7	71865000	72225000
chr7	72225000	72375000
chr7	72375000	72525000
chr7	73425000	73655000
chr7	74745000	75125000
chr7	76385000	76705000
chr7	78765000	78905000
chr7	79245000	79475000
chr7	80105000	80375000
chr7	82635000	82865000
chr7	83895000	84085000
chr7	84085000	84595000
chr7	85365000	85765000
chr7	85765000	85925000
chr7	89905000	90275000
chr7	90275000	90445000
chr7	90445000	91225000
chr7	92075000	92555000
chr7	93095000	93525000
chr7	93525000	94055000
chr7	96505000	96925000
chr7	101065000	101305000
chr7	101305000	101665000
chr7	102255000	102485000
chr7	102485000	102685000
chr7	102685000	102935000
chr7	102935000	103095000
chr7	108935000	109515000
chr7	110625000	110805000
chr7	111995000	112185000
chr7	112185000	112375000
chr7	112915000	113125000
chr7	113125000	113365000
chr7	114025000	114275000
chr7	114275000	114545000
chr7	114545000	114855000
chr7	114855000	115205000
chr7	116335000	116635000
chr7	117875000	118105000
chr7	118105000	118305000
chr7	118305000	118425000
chr7	119015000	119185000
chr7	119185000	119505000
chr7	119505000	119665000
chr7	120095000	120235000
chr7	120635000	120825000
chr7	120825000	120935000
chr7	120935000	121135000
chr7	121385000	121625000
chr7	122465000	122675000
chr7	122675000	122915000
chr7	122915000	123195000
chr7	123195000	123505000
chr7	123505000	123965000
chr7	125415000	125715000
chr7	125715000	126095000
chr7	127995000	128235000
chr7	130275000	130515000
chr7	130515000	130755000
chr7	132225000	132555000
chr7	132555000	132985000
chr7	132985000	133145000
chr7	133635000	133845000
chr7	134945000	135365000
chr7	135365000	135505000
chr7	136155000	136485000
chr7	137315000	137475000
chr7	138835000	139185000
chr7	139185000	139305000
chr7	139305000	139595000
chr7	141055000	141205000
chr7	141205000	141475000
chr7	142315000	142725000
chr7	142725000	142895000
chr7	144075000	144425000
chr7	144425000	144585000
chr7	144585000	144785000
chr7	144785000	144915000
chr8	3165000	3345000
chr8	3345000	3495000
chr8	3495000	3695000
chr8	8665000	8995000
chr8	8995000	9215000
chr8	9975000	10415000
chr8	11005000	11195000
chr8	11945000	12385000
chr8	13765000	13895000
chr8	13895000	14085000
chr8	17145000	17545000
chr8	18585000	18945000
chr8	21985000	22185000
chr8	22185000	22415000
chr8	22415000	22625000
chr8	22625000	22805000
chr8	22805000	22945000
chr8	22945000	23245000
chr8	24395000	24535000
chr8	25225000	25595000
chr8	25595000	25845000
chr8	25845000	25995000
chr8	25995000	26165000
chr8	30815000	31045000
chr8	31495000	32005000
chr8	32005000	32195000
chr8	33225000	33585000
chr8	33585000	33735000
chr8	33735000	34155000
chr8	34815000	35175000
chr8	35175000	35485000
chr8	35485000	35715000
chr8	35715000	35855000
chr8	35855000	36205000
chr8	36205000	36525000
chr8	36525000	36815000
chr8	36815000	37095000
chr8	39465000	40135000
chr8	40935000	41055000
chr8	44925000	45055000
chr8	45055000	45245000
chr8	46155000	46305000
chr8	46975000	47185000
chr8	47185000	47365000
chr8	47705000	47855000
chr8	47855000	48025000
chr8	48025000	48225000
chr8	48835000	49045000
chr8	53855000	54145000
chr8	54145000	54505000
chr8	54505000	54705000
chr8	58865000	59335000
chr8	59335000	59655000
chr8	60875000	61005000
chr8	61005000	61235000
chr8	61235000	61535000
chr8	61535000	61885000
chr8	61885000	62105000
chr8	62885000	63305000
chr8	63305000	63475000
chr8	63475000	63915000
chr8	63915000	64195000
chr8	64195000	64605000
chr8	64605000	64735000
chr8	70625000	70905000
chr8	77395000	77625000
chr8	79025000	79295000
chr8	79295000	79635000
chr8	81015000	81335000
chr8	81335000	81725000
chr8	84825000	85085000
chr8	85085000	85295000
chr8	88765000	88935000
chr8	88935000	89055000
chr8	90815000	91145000
chr8	91145000	91305000
chr8	92355000	92635000
chr8	92635000	93005000
chr8	93985000	94215000
chr8	95215000	95335000
chr8	95335000	95595000
chr8	95595000	95715000
chr8	95715000	95945000
chr8	98845000	99075000
chr8	104065000	104245000
chr8	106415000	106545000
chr8	106545000	106685000
chr8	106685000	106875000
chr8	106875000	107045000
chr8	107585000	107735000
chr8	111305000	111515000
chr8	111515000	111665000
chr8	111665000	111845000
chr8	111845000	112045000
chr8	113355000	113625000
chr8	113625000	113835000
chr8	117465000	117605000
chr8	118285000	118855000
chr8	120675000	120825000
chr8	121535000	121835000
chr8	121835000	121955000
chr8	121955000	122275000
chr8	122615000	122895000
chr8	122895000	123085000
chr8	123085000	123225000
chr8	123225000	123405000
chr8	126255000	126485000
chr8	126485000	126965000
chr8	126965000	127185000
chr8	127185000	127595000
chr8	128365000	128555000
chr8	128555000	128755000
chr8	128755000	128935000
chr9	4265000	4495000
chr9	7215000	7595000
chr9	10915000	11215000
chr9	12125000	12745000
chr9	13215000	13835000
chr9	14835000	15045000
chr9	18285000	18475000
chr9	18475000	18795000
chr9	18795000	19165000
chr9	20455000	20655000
chr9	20655000	20885000
chr9	21945000	22155000
chr9	22155000	22485000
chr9	24525000	24695000
chr9	25625000	26405000
chr9	26405000	26775000
chr9	27185000	27415000
chr9	27415000	27745000
chr9	28255000	28405000
chr9	29415000	29655000
chr9	30935000	31095000
chr9	31555000	31925000
chr9	31925000	32245000
chr9	32245000	32395000
[truncated: 208 more rows]

## Sheet: Fig. 2d
Insulation scores of unDiff.SGA						Insulation scores of Diff.SGA						Insulation scores of Transition I						Insulation scores of Transition II						Insulation scores of Meiotic G1						Insulation scores of Meiotic S						Insulation scores of Leptonema							Insulation scores of Zygonema
chrom	start	end	region	log2_insulation_score_100000		chrom	start	end	region	log2_insulation_score_100000		chrom	start	end	region	log2_insulation_score_100000		chrom	start	end	region	log2_insulation_score_100000		chrom	start	end	region	log2_insulation_score_100000		chrom	start	end	region	log2_insulation_score_100000		chrom	start	end	region	log2_insulation_score_100000			chrom	start	end	region	log2_insulation_score_100000
chr1	0	10000	chr1			chr1	0	10000	chr1			chr1	0	10000	chr1			chr1	0	10000	chr1			chr1	0	10000	chr1			chr1	0	10000	chr1			chr1	0	10000	chr1				chr1	0	10000	chr1
chr1	10000	20000	chr1			chr1	10000	20000	chr1			chr1	10000	20000	chr1			chr1	10000	20000	chr1			chr1	10000	20000	chr1			chr1	10000	20000	chr1			chr1	10000	20000	chr1				chr1	10000	20000	chr1
chr1	20000	30000	chr1			chr1	20000	30000	chr1			chr1	20000	30000	chr1			chr1	20000	30000	chr1			chr1	20000	30000	chr1			chr1	20000	30000	chr1			chr1	20000	30000	chr1				chr1	20000	30000	chr1
chr1	30000	40000	chr1			chr1	30000	40000	chr1			chr1	30000	40000	chr1			chr1	30000	40000	chr1			chr1	30000	40000	chr1			chr1	30000	40000	chr1			chr1	30000	40000	chr1				chr1	30000	40000	chr1
chr1	40000	50000	chr1			chr1	40000	50000	chr1			chr1	40000	50000	chr1			chr1	40000	50000	chr1			chr1	40000	50000	chr1			chr1	40000	50000	chr1			chr1	40000	50000	chr1				chr1	40000	50000	chr1
chr1	50000	60000	chr1			chr1	50000	60000	chr1			chr1	50000	60000	chr1			chr1	50000	60000	chr1			chr1	50000	60000	chr1			chr1	50000	60000	chr1			chr1	50000	60000	chr1				chr1	50000	60000	chr1
chr1	60000	70000	chr1			chr1	60000	70000	chr1			chr1	60000	70000	chr1			chr1	60000	70000	chr1			chr1	60000	70000	chr1			chr1	60000	70000	chr1			chr1	60000	70000	chr1				chr1	60000	70000	chr1
chr1	70000	80000	chr1			chr1	70000	80000	chr1			chr1	70000	80000	chr1			chr1	70000	80000	chr1			chr1	70000	80000	chr1			chr1	70000	80000	chr1			chr1	70000	80000	chr1				chr1	70000	80000	chr1
chr1	80000	90000	chr1			chr1	80000	90000	chr1			chr1	80000	90000	chr1			chr1	80000	90000	chr1			chr1	80000	90000	chr1			chr1	80000	90000	chr1			chr1	80000	90000	chr1				chr1	80000	90000	chr1
chr1	90000	100000	chr1			chr1	90000	100000	chr1			chr1	90000	100000	chr1			chr1	90000	100000	chr1			chr1	90000	100000	chr1			chr1	90000	100000	chr1			chr1	90000	100000	chr1				chr1	90000	100000	chr1
chr1	100000	110000	chr1			chr1	100000	110000	chr1			chr1	100000	110000	chr1			chr1	100000	110000	chr1			chr1	100000	110000	chr1			chr1	100000	110000	chr1			chr1	100000	110000	chr1				chr1	100000	110000	chr1
chr1	110000	120000	chr1			chr1	110000	120000	chr1			chr1	110000	120000	chr1			chr1	110000	120000	chr1			chr1	110000	120000	chr1			chr1	110000	120000	chr1			chr1	110000	120000	chr1				chr1	110000	120000	chr1
chr1	120000	130000	chr1			chr1	120000	130000	chr1			chr1	120000	130000	chr1			chr1	120000	130000	chr1			chr1	120000	130000	chr1			chr1	120000	130000	chr1			chr1	120000	130000	chr1				chr1	120000	130000	chr1
chr1	130000	140000	chr1			chr1	130000	140000	chr1			chr1	130000	140000	chr1			chr1	130000	140000	chr1			chr1	130000	140000	chr1			chr1	130000	140000	chr1			chr1	130000	140000	chr1				chr1	130000	140000	chr1
chr1	140000	150000	chr1			chr1	140000	150000	chr1			chr1	140000	150000	chr1			chr1	140000	150000	chr1			chr1	140000	150000	chr1			chr1	140000	150000	chr1			chr1	140000	150000	chr1				chr1	140000	150000	chr1
chr1	150000	160000	chr1			chr1	150000	160000	chr1			chr1	150000	160000	chr1			chr1	150000	160000	chr1			chr1	150000	160000	chr1			chr1	150000	160000	chr1			chr1	150000	160000	chr1				chr1	150000	160000	chr1
chr1	160000	170000	chr1			chr1	160000	170000	chr1			chr1	160000	170000	chr1			chr1	160000	170000	chr1			chr1	160000	170000	chr1			chr1	160000	170000	chr1			chr1	160000	170000	chr1				chr1	160000	170000	chr1
chr1	170000	180000	chr1			chr1	170000	180000	chr1			chr1	170000	180000	chr1			chr1	170000	180000	chr1			chr1	170000	180000	chr1			chr1	170000	180000	chr1			chr1	170000	180000	chr1				chr1	170000	180000	chr1
chr1	180000	190000	chr1			chr1	180000	190000	chr1			chr1	180000	190000	chr1			chr1	180000	190000	chr1			chr1	180000	190000	chr1			chr1	180000	190000	chr1			chr1	180000	190000	chr1				chr1	180000	190000	chr1
chr1	190000	200000	chr1			chr1	190000	200000	chr1			chr1	190000	200000	chr1			chr1	190000	200000	chr1			chr1	190000	200000	chr1			chr1	190000	200000	chr1			chr1	190000	200000	chr1				chr1	190000	200000	chr1
chr1	200000	210000	chr1			chr1	200000	210000	chr1			chr1	200000	210000	chr1			chr1	200000	210000	chr1			chr1	200000	210000	chr1			chr1	200000	210000	chr1			chr1	200000	210000	chr1				chr1	200000	210000	chr1
chr1	210000	220000	chr1			chr1	210000	220000	chr1			chr1	210000	220000	chr1			chr1	210000	220000	chr1			chr1	210000	220000	chr1			chr1	210000	220000	chr1			chr1	210000	220000	chr1				chr1	210000	220000	chr1
chr1	220000	230000	chr1			chr1	220000	230000	chr1			chr1	220000	230000	chr1			chr1	220000	230000	chr1			chr1	220000	230000	chr1			chr1	220000	230000	chr1			chr1	220000	230000	chr1				chr1	220000	230000	chr1
chr1	230000	240000	chr1			chr1	230000	240000	chr1			chr1	230000	240000	chr1			chr1	230000	240000	chr1			chr1	230000	240000	chr1			chr1	230000	240000	chr1			chr1	230000	240000	chr1				chr1	230000	240000	chr1
chr1	240000	250000	chr1			chr1	240000	250000	chr1			chr1	240000	250000	chr1			chr1	240000	250000	chr1			chr1	240000	250000	chr1			chr1	240000	250000	chr1			chr1	240000	250000	chr1				chr1	240000	250000	chr1
chr1	250000	260000	chr1			chr1	250000	260000	chr1			chr1	250000	260000	chr1			chr1	250000	260000	chr1			chr1	250000	260000	chr1			chr1	250000	260000	chr1			chr1	250000	260000	chr1				chr1	250000	260000	chr1
chr1	260000	270000	chr1			chr1	260000	270000	chr1			chr1	260000	270000	chr1			chr1	260000	270000	chr1			chr1	260000	270000	chr1			chr1	260000	270000	chr1			chr1	260000	270000	chr1				chr1	260000	270000	chr1
chr1	270000	280000	chr1			chr1	270000	280000	chr1			chr1	270000	280000	chr1			chr1	270000	280000	chr1			chr1	270000	280000	chr1			chr1	270000	280000	chr1			chr1	270000	280000	chr1				chr1	270000	280000	chr1
chr1	280000	290000	chr1			chr1	280000	290000	chr1			chr1	280000	290000	chr1			chr1	280000	290000	chr1			chr1	280000	290000	chr1			chr1	280000	290000	chr1			chr1	280000	290000	chr1				chr1	280000	290000	chr1
chr1	290000	300000	chr1			chr1	290000	300000	chr1			chr1	290000	300000	chr1			chr1	290000	300000	chr1			chr1	290000	300000	chr1			chr1	290000	300000	chr1			chr1	290000	300000	chr1				chr1	290000	300000	chr1
chr1	300000	310000	chr1			chr1	300000	310000	chr1			chr1	300000	310000	chr1			chr1	300000	310000	chr1			chr1	300000	310000	chr1			chr1	300000	310000	chr1			chr1	300000	310000	chr1				chr1	300000	310000	chr1
chr1	310000	320000	chr1			chr1	310000	320000	chr1			chr1	310000	320000	chr1			chr1	310000	320000	chr1			chr1	310000	320000	chr1			chr1	310000	320000	chr1			chr1	310000	320000	chr1				chr1	310000	320000	chr1
chr1	320000	330000	chr1			chr1	320000	330000	chr1			chr1	320000	330000	chr1			chr1	320000	330000	chr1			chr1	320000	330000	chr1			chr1	320000	330000	chr1			chr1	320000	330000	chr1				chr1	320000	330000	chr1
chr1	330000	340000	chr1			chr1	330000	340000	chr1			chr1	330000	340000	chr1			chr1	330000	340000	chr1			chr1	330000	340000	chr1			chr1	330000	340000	chr1			chr1	330000	340000	chr1				chr1	330000	340000	chr1
chr1	340000	350000	chr1			chr1	340000	350000	chr1			chr1	340000	350000	chr1			chr1	340000	350000	chr1			chr1	340000	350000	chr1			chr1	340000	350000	chr1			chr1	340000	350000	chr1				chr1	340000	350000	chr1
chr1	350000	360000	chr1			chr1	350000	360000	chr1			chr1	350000	360000	chr1			chr1	350000	360000	chr1			chr1	350000	360000	chr1			chr1	350000	360000	chr1			chr1	350000	360000	chr1				chr1	350000	360000	chr1
chr1	360000	370000	chr1			chr1	360000	370000	chr1			chr1	360000	370000	chr1			chr1	360000	370000	chr1			chr1	360000	370000	chr1			chr1	360000	370000	chr1			chr1	360000	370000	chr1				chr1	360000	370000	chr1
chr1	370000	380000	chr1			chr1	370000	380000	chr1			chr1	370000	380000	chr1			chr1	370000	380000	chr1			chr1	370000	380000	chr1			chr1	370000	380000	chr1			chr1	370000	380000	chr1				chr1	370000	380000	chr1
chr1	380000	390000	chr1			chr1	380000	390000	chr1			chr1	380000	390000	chr1			chr1	380000	390000	chr1			chr1	380000	390000	chr1			chr1	380000	390000	chr1			chr1	380000	390000	chr1				chr1	380000	390000	chr1
chr1	390000	400000	chr1			chr1	390000	400000	chr1			chr1	390000	400000	chr1			chr1	390000	400000	chr1			chr1	390000	400000	chr1			chr1	390000	400000	chr1			chr1	390000	400000	chr1				chr1	390000	400000	chr1
chr1	400000	410000	chr1			chr1	400000	410000	chr1			chr1	400000	410000	chr1			chr1	400000	410000	chr1			chr1	400000	410000	chr1			chr1	400000	410000	chr1			chr1	400000	410000	chr1				chr1	400000	410000	chr1
chr1	410000	420000	chr1			chr1	410000	420000	chr1			chr1	410000	420000	chr1			chr1	410000	420000	chr1			chr1	410000	420000	chr1			chr1	410000	420000	chr1			chr1	410000	420000	chr1				chr1	410000	420000	chr1
chr1	420000	430000	chr1			chr1	420000	430000	chr1			chr1	420000	430000	chr1			chr1	420000	430000	chr1			chr1	420000	430000	chr1			chr1	420000	430000	chr1			chr1	420000	430000	chr1				chr1	420000	430000	chr1
chr1	430000	440000	chr1			chr1	430000	440000	chr1			chr1	430000	440000	chr1			chr1	430000	440000	chr1			chr1	430000	440000	chr1			chr1	430000	440000	chr1			chr1	430000	440000	chr1				chr1	430000	440000	chr1
chr1	440000	450000	chr1			chr1	440000	450000	chr1			chr1	440000	450000	chr1			chr1	440000	450000	chr1			chr1	440000	450000	chr1			chr1	440000	450000	chr1			chr1	440000	450000	chr1				chr1	440000	450000	chr1
chr1	450000	460000	chr1			chr1	450000	460000	chr1			chr1	450000	460000	chr1			chr1	450000	460000	chr1			chr1	450000	460000	chr1			chr1	450000	460000	chr1			chr1	450000	460000	chr1				chr1	450000	460000	chr1
chr1	460000	470000	chr1			chr1	460000	470000	chr1			chr1	460000	470000	chr1			chr1	460000	470000	chr1			chr1	460000	470000	chr1			chr1	460000	470000	chr1			chr1	460000	470000	chr1				chr1	460000	470000	chr1
chr1	470000	480000	chr1			chr1	470000	480000	chr1			chr1	470000	480000	chr1			chr1	470000	480000	chr1			chr1	470000	480000	chr1			chr1	470000	480000	chr1			chr1	470000	480000	chr1				chr1	470000	480000	chr1
chr1	480000	490000	chr1			chr1	480000	490000	chr1			chr1	480000	490000	chr1			chr1	480000	490000	chr1			chr1	480000	490000	chr1			chr1	480000	490000	chr1			chr1	480000	490000	chr1				chr1	480000	490000	chr1
chr1	490000	500000	chr1			chr1	490000	500000	chr1			chr1	490000	500000	chr1			chr1	490000	500000	chr1			chr1	490000	500000	chr1			chr1	490000	500000	chr1			chr1	490000	500000	chr1				chr1	490000	500000	chr1
chr1	500000	510000	chr1			chr1	500000	510000	chr1			chr1	500000	510000	chr1			chr1	500000	510000	chr1			chr1	500000	510000	chr1			chr1	500000	510000	chr1			chr1	500000	510000	chr1				chr1	500000	510000	chr1
chr1	510000	520000	chr1			chr1	510000	520000	chr1			chr1	510000	520000	chr1			chr1	510000	520000	chr1			chr1	510000	520000	chr1			chr1	510000	520000	chr1			chr1	510000	520000	chr1				chr1	510000	520000	chr1
chr1	520000	530000	chr1			chr1	520000	530000	chr1			chr1	520000	530000	chr1			chr1	520000	530000	chr1			chr1	520000	530000	chr1			chr1	520000	530000	chr1			chr1	520000	530000	chr1				chr1	520000	530000	chr1
chr1	530000	540000	chr1			chr1	530000	540000	chr1			chr1	530000	540000	chr1			chr1	530000	540000	chr1			chr1	530000	540000	chr1			chr1	530000	540000	chr1			chr1	530000	540000	chr1				chr1	530000	540000	chr1
chr1	540000	550000	chr1			chr1	540000	550000	chr1			chr1	540000	550000	chr1			chr1	540000	550000	chr1			chr1	540000	550000	chr1			chr1	540000	550000	chr1			chr1	540000	550000	chr1				chr1	540000	550000	chr1
chr1	550000	560000	chr1			chr1	550000	560000	chr1			chr1	550000	560000	chr1			chr1	550000	560000	chr1			chr1	550000	560000	chr1			chr1	550000	560000	chr1			chr1	550000	560000	chr1				chr1	550000	560000	chr1
chr1	560000	570000	chr1			chr1	560000	570000	chr1			chr1	560000	570000	chr1			chr1	560000	570000	chr1			chr1	560000	570000	chr1			chr1	560000	570000	chr1			chr1	560000	570000	chr1				chr1	560000	570000	chr1
chr1	570000	580000	chr1			chr1	570000	580000	chr1			chr1	570000	580000	chr1			chr1	570000	580000	chr1			chr1	570000	580000	chr1			chr1	570000	580000	chr1			chr1	570000	580000	chr1				chr1	570000	580000	chr1
chr1	580000	590000	chr1			chr1	580000	590000	chr1			chr1	580000	590000	chr1			chr1	580000	590000	chr1			chr1	580000	590000	chr1			chr1	580000	590000	chr1			chr1	580000	590000	chr1				chr1	580000	590000	chr1
chr1	590000	600000	chr1			chr1	590000	600000	chr1			chr1	590000	600000	chr1			chr1	590000	600000	chr1			chr1	590000	600000	chr1			chr1	590000	600000	chr1			chr1	590000	600000	chr1				chr1	590000	600000	chr1
chr1	600000	610000	chr1			chr1	600000	610000	chr1			chr1	600000	610000	chr1			chr1	600000	610000	chr1			chr1	600000	610000	chr1			chr1	600000	610000	chr1			chr1	600000	610000	chr1				chr1	600000	610000	chr1
chr1	610000	620000	chr1			chr1	610000	620000	chr1			chr1	610000	620000	chr1			chr1	610000	620000	chr1			chr1	610000	620000	chr1			chr1	610000	620000	chr1			chr1	610000	620000	chr1				chr1	610000	620000	chr1
chr1	620000	630000	chr1			chr1	620000	630000	chr1			chr1	620000	630000	chr1			chr1	620000	630000	chr1			chr1	620000	630000	chr1			chr1	620000	630000	chr1			chr1	620000	630000	chr1				chr1	620000	630000	chr1
chr1	630000	640000	chr1			chr1	630000	640000	chr1			chr1	630000	640000	chr1			chr1	630000	640000	chr1			chr1	630000	640000	chr1			chr1	630000	640000	chr1			chr1	630000	640000	chr1				chr1	630000	640000	chr1
chr1	640000	650000	chr1			chr1	640000	650000	chr1			chr1	640000	650000	chr1			chr1	640000	650000	chr1			chr1	640000	650000	chr1			chr1	640000	650000	chr1			chr1	640000	650000	chr1				chr1	640000	650000	chr1
chr1	650000	660000	chr1			chr1	650000	660000	chr1			chr1	650000	660000	chr1			chr1	650000	660000	chr1			chr1	650000	660000	chr1			chr1	650000	660000	chr1			chr1	650000	660000	chr1				chr1	650000	660000	chr1
chr1	660000	670000	chr1			chr1	660000	670000	chr1			chr1	660000	670000	chr1			chr1	660000	670000	chr1			chr1	660000	670000	chr1			chr1	660000	670000	chr1			chr1	660000	670000	chr1				chr1	660000	670000	chr1
chr1	670000	680000	chr1			chr1	670000	680000	chr1			chr1	670000	680000	chr1			chr1	670000	680000	chr1			chr1	670000	680000	chr1			chr1	670000	680000	chr1			chr1	670000	680000	chr1				chr1	670000	680000	chr1
chr1	680000	690000	chr1			chr1	680000	690000	chr1			chr1	680000	690000	chr1			chr1	680000	690000	chr1			chr1	680000	690000	chr1			chr1	680000	690000	chr1			chr1	680000	690000	chr1				chr1	680000	690000	chr1
chr1	690000	700000	chr1			chr1	690000	700000	chr1			chr1	690000	700000	chr1			chr1	690000	700000	chr1			chr1	690000	700000	chr1			chr1	690000	700000	chr1			chr1	690000	700000	chr1				chr1	690000	700000	chr1
chr1	700000	710000	chr1			chr1	700000	710000	chr1			chr1	700000	710000	chr1			chr1	700000	710000	chr1			chr1	700000	710000	chr1			chr1	700000	710000	chr1			chr1	700000	710000	chr1				chr1	700000	710000	chr1
chr1	710000	720000	chr1			chr1	710000	720000	chr1			chr1	710000	720000	chr1			chr1	710000	720000	chr1			chr1	710000	720000	chr1			chr1	710000	720000	chr1			chr1	710000	720000	chr1				chr1	710000	720000	chr1
chr1	720000	730000	chr1			chr1	720000	730000	chr1			chr1	720000	730000	chr1			chr1	720000	730000	chr1			chr1	720000	730000	chr1			chr1	720000	730000	chr1			chr1	720000	730000	chr1				chr1	720000	730000	chr1
chr1	730000	740000	chr1			chr1	730000	740000	chr1			chr1	730000	740000	chr1			chr1	730000	740000	chr1			chr1	730000	740000	chr1			chr1	730000	740000	chr1			chr1	730000	740000	chr1				chr1	730000	740000	chr1
chr1	740000	750000	chr1			chr1	740000	750000	chr1			chr1	740000	750000	chr1			chr1	740000	750000	chr1			chr1	740000	750000	chr1			chr1	740000	750000	chr1			chr1	740000	750000	chr1				chr1	740000	750000	chr1
chr1	750000	760000	chr1			chr1	750000	760000	chr1			chr1	750000	760000	chr1			chr1	750000	760000	chr1			chr1	750000	760000	chr1			chr1	750000	760000	chr1			chr1	750000	760000	chr1				chr1	750000	760000	chr1
chr1	760000	770000	chr1			chr1	760000	770000	chr1			chr1	760000	770000	chr1			chr1	760000	770000	chr1			chr1	760000	770000	chr1			chr1	760000	770000	chr1			chr1	760000	770000	chr1				chr1	760000	770000	chr1
chr1	770000	780000	chr1			chr1	770000	780000	chr1			chr1	770000	780000	chr1			chr1	770000	780000	chr1			chr1	770000	780000	chr1			chr1	770000	780000	chr1			chr1	770000	780000	chr1				chr1	770000	780000	chr1
chr1	780000	790000	chr1			chr1	780000	790000	chr1			chr1	780000	790000	chr1			chr1	780000	790000	chr1			chr1	780000	790000	chr1			chr1	780000	790000	chr1			chr1	780000	790000	chr1				chr1	780000	790000	chr1
chr1	790000	800000	chr1			chr1	790000	800000	chr1			chr1	790000	800000	chr1			chr1	790000	800000	chr1			chr1	790000	800000	chr1			chr1	790000	800000	chr1			chr1	790000	800000	chr1				chr1	790000	800000	chr1
chr1	800000	810000	chr1			chr1	800000	810000	chr1			chr1	800000	810000	chr1			chr1	800000	810000	chr1			chr1	800000	810000	chr1			chr1	800000	810000	chr1			chr1	800000	810000	chr1				chr1	800000	810000	chr1
chr1	810000	820000	chr1			chr1	810000	820000	chr1			chr1	810000	820000	chr1			chr1	810000	820000	chr1			chr1	810000	820000	chr1			chr1	810000	820000	chr1			chr1	810000	820000	chr1				chr1	810000	820000	chr1
chr1	820000	830000	chr1			chr1	820000	830000	chr1			chr1	820000	830000	chr1			chr1	820000	830000	chr1			chr1	820000	830000	chr1			chr1	820000	830000	chr1			chr1	820000	830000	chr1				chr1	820000	830000	chr1
chr1	830000	840000	chr1			chr1	830000	840000	chr1			chr1	830000	840000	chr1			chr1	830000	840000	chr1			chr1	830000	840000	chr1			chr1	830000	840000	chr1			chr1	830000	840000	chr1				chr1	830000	840000	chr1
chr1	840000	850000	chr1			chr1	840000	850000	chr1			chr1	840000	850000	chr1			chr1	840000	850000	chr1			chr1	840000	850000	chr1			chr1	840000	850000	chr1			chr1	840000	850000	chr1				chr1	840000	850000	chr1
chr1	850000	860000	chr1			chr1	850000	860000	chr1			chr1	850000	860000	chr1			chr1	850000	860000	chr1			chr1	850000	860000	chr1			chr1	850000	860000	chr1			chr1	850000	860000	chr1				chr1	850000	860000	chr1
chr1	860000	870000	chr1			chr1	860000	870000	chr1			chr1	860000	870000	chr1			chr1	860000	870000	chr1			chr1	860000	870000	chr1			chr1	860000	870000	chr1			chr1	860000	870000	chr1				chr1	860000	870000	chr1
chr1	870000	880000	chr1			chr1	870000	880000	chr1			chr1	870000	880000	chr1			chr1	870000	880000	chr1			chr1	870000	880000	chr1			chr1	870000	880000	chr1			chr1	870000	880000	chr1				chr1	870000	880000	chr1
chr1	880000	890000	chr1			chr1	880000	890000	chr1			chr1	880000	890000	chr1			chr1	880000	890000	chr1			chr1	880000	890000	chr1			chr1	880000	890000	chr1			chr1	880000	890000	chr1				chr1	880000	890000	chr1
chr1	890000	900000	chr1			chr1	890000	900000	chr1			chr1	890000	900000	chr1			chr1	890000	900000	chr1			chr1	890000	900000	chr1			chr1	890000	900000	chr1			chr1	890000	900000	chr1				chr1	890000	900000	chr1
chr1	900000	910000	chr1			chr1	900000	910000	chr1			chr1	900000	910000	chr1			chr1	900000	910000	chr1			chr1	900000	910000	chr1			chr1	900000	910000	chr1			chr1	900000	910000	chr1				chr1	900000	910000	chr1
chr1	910000	920000	chr1			chr1	910000	920000	chr1			chr1	910000	920000	chr1			chr1	910000	920000	chr1			chr1	910000	920000	chr1			chr1	910000	920000	chr1			chr1	910000	920000	chr1				chr1	910000	920000	chr1
chr1	920000	930000	chr1			chr1	920000	930000	chr1			chr1	920000	930000	chr1			chr1	920000	930000	chr1			chr1	920000	930000	chr1			chr1	920000	930000	chr1			chr1	920000	930000	chr1				chr1	920000	930000	chr1
chr1	930000	940000	chr1			chr1	930000	940000	chr1			chr1	930000	940000	chr1			chr1	930000	940000	chr1			chr1	930000	940000	chr1			chr1	930000	940000	chr1			chr1	930000	940000	chr1				chr1	930000	940000	chr1
chr1	940000	950000	chr1			chr1	940000	950000	chr1			chr1	940000	950000	chr1			chr1	940000	950000	chr1			chr1	940000	950000	chr1			chr1	940000	950000	chr1			chr1	940000	950000	chr1				chr1	940000	950000	chr1
chr1	950000	960000	chr1			chr1	950000	960000	chr1			chr1	950000	960000	chr1			chr1	950000	960000	chr1			chr1	950000	960000	chr1			chr1	950000	960000	chr1			chr1	950000	960000	chr1				chr1	950000	960000	chr1
chr1	960000	970000	chr1			chr1	960000	970000	chr1			chr1	960000	970000	chr1			chr1	960000	970000	chr1			chr1	960000	970000	chr1			chr1	960000	970000	chr1			chr1	960000	970000	chr1				chr1	960000	970000	chr1
chr1	970000	980000	chr1			chr1	970000	980000	chr1			chr1	970000	980000	chr1			chr1	970000	980000	chr1			chr1	970000	980000	chr1			chr1	970000	980000	chr1			chr1	970000	980000	chr1				chr1	970000	980000	chr1
chr1	980000	990000	chr1			chr1	980000	990000	chr1			chr1	980000	990000	chr1			chr1	980000	990000	chr1			chr1	980000	990000	chr1			chr1	980000	990000	chr1			chr1	980000	990000	chr1				chr1	980000	990000	chr1
chr1	990000	1000000	chr1			chr1	990000	1000000	chr1			chr1	990000	1000000	chr1			chr1	990000	1000000	chr1			chr1	990000	1000000	chr1			chr1	990000	1000000	chr1			chr1	990000	1000000	chr1				chr1	990000	1000000	chr1
chr1	1000000	1010000	chr1			chr1	1000000	1010000	chr1			chr1	1000000	1010000	chr1			chr1	1000000	1010000	chr1			chr1	1000000	1010000	chr1			chr1	1000000	1010000	chr1			chr1	1000000	1010000	chr1				chr1	1000000	1010000	chr1
chr1	1010000	1020000	chr1			chr1	1010000	1020000	chr1			chr1	1010000	1020000	chr1			chr1	1010000	1020000	chr1			chr1	1010000	1020000	chr1			chr1	1010000	1020000	chr1			chr1	1010000	1020000	chr1				chr1	1010000	1020000	chr1
chr1	1020000	1030000	chr1			chr1	1020000	1030000	chr1			chr1	1020000	1030000	chr1			chr1	1020000	1030000	chr1			chr1	1020000	1030000	chr1			chr1	1020000	1030000	chr1			chr1	1020000	1030000	chr1				chr1	1020000	1030000	chr1
chr1	1030000	1040000	chr1			chr1	1030000	1040000	chr1			chr1	1030000	1040000	chr1			chr1	1030000	1040000	chr1			chr1	1030000	1040000	chr1			chr1	1030000	1040000	chr1			chr1	1030000	1040000	chr1				chr1	1030000	1040000	chr1
chr1	1040000	1050000	chr1			chr1	1040000	1050000	chr1			chr1	1040000	1050000	chr1			chr1	1040000	1050000	chr1			chr1	1040000	1050000	chr1			chr1	1040000	1050000	chr1			chr1	1040000	1050000	chr1				chr1	1040000	1050000	chr1
chr1	1050000	1060000	chr1			chr1	1050000	1060000	chr1			chr1	1050000	1060000	chr1			chr1	1050000	1060000	chr1			chr1	1050000	1060000	chr1			chr1	1050000	1060000	chr1			chr1	1050000	1060000	chr1				chr1	1050000	1060000	chr1
chr1	1060000	1070000	chr1			chr1	1060000	1070000	chr1			chr1	1060000	1070000	chr1			chr1	1060000	1070000	chr1			chr1	1060000	1070000	chr1			chr1	1060000	1070000	chr1			chr1	1060000	1070000	chr1				chr1	1060000	1070000	chr1
chr1	1070000	1080000	chr1			chr1	1070000	1080000	chr1			chr1	1070000	1080000	chr1			chr1	1070000	1080000	chr1			chr1	1070000	1080000	chr1			chr1	1070000	1080000	chr1			chr1	1070000	1080000	chr1				chr1	1070000	1080000	chr1
chr1	1080000	1090000	chr1			chr1	1080000	1090000	chr1			chr1	1080000	1090000	chr1			chr1	1080000	1090000	chr1			chr1	1080000	1090000	chr1			chr1	1080000	1090000	chr1			chr1	1080000	1090000	chr1				chr1	1080000	1090000	chr1
chr1	1090000	1100000	chr1			chr1	1090000	1100000	chr1			chr1	1090000	1100000	chr1			chr1	1090000	1100000	chr1			chr1	1090000	1100000	chr1			chr1	1090000	1100000	chr1			chr1	1090000	1100000	chr1				chr1	1090000	1100000	chr1
chr1	1100000	1110000	chr1			chr1	1100000	1110000	chr1			chr1	1100000	1110000	chr1			chr1	1100000	1110000	chr1			chr1	1100000	1110000	chr1			chr1	1100000	1110000	chr1			chr1	1100000	1110000	chr1				chr1	1100000	1110000	chr1
chr1	1110000	1120000	chr1			chr1	1110000	1120000	chr1			chr1	1110000	1120000	chr1			chr1	1110000	1120000	chr1			chr1	1110000	1120000	chr1			chr1	1110000	1120000	chr1			chr1	1110000	1120000	chr1				chr1	1110000	1120000	chr1
chr1	1120000	1130000	chr1			chr1	1120000	1130000	chr1			chr1	1120000	1130000	chr1			chr1	1120000	1130000	chr1			chr1	1120000	1130000	chr1			chr1	1120000	1130000	chr1			chr1	1120000	1130000	chr1				chr1	1120000	1130000	chr1
chr1	1130000	1140000	chr1			chr1	1130000	1140000	chr1			chr1	1130000	1140000	chr1			chr1	1130000	1140000	chr1			chr1	1130000	1140000	chr1			chr1	1130000	1140000	chr1			chr1	1130000	1140000	chr1				chr1	1130000	1140000	chr1
chr1	1140000	1150000	chr1			chr1	1140000	1150000	chr1			chr1	1140000	1150000	chr1			chr1	1140000	1150000	chr1			chr1	1140000	1150000	chr1			chr1	1140000	1150000	chr1			chr1	1140000	1150000	chr1				chr1	1140000	1150000	chr1
chr1	1150000	1160000	chr1			chr1	1150000	1160000	chr1			chr1	1150000	1160000	chr1			chr1	1150000	1160000	chr1			chr1	1150000	1160000	chr1			chr1	1150000	1160000	chr1			chr1	1150000	1160000	chr1				chr1	1150000	1160000	chr1
chr1	1160000	1170000	chr1			chr1	1160000	1170000	chr1			chr1	1160000	1170000	chr1			chr1	1160000	1170000	chr1			chr1	1160000	1170000	chr1			chr1	1160000	1170000	chr1			chr1	1160000	1170000	chr1				chr1	1160000	1170000	chr1
chr1	1170000	1180000	chr1			chr1	1170000	1180000	chr1			chr1	1170000	1180000	chr1			chr1	1170000	1180000	chr1			chr1	1170000	1180000	chr1			chr1	1170000	1180000	chr1			chr1	1170000	1180000	chr1				chr1	1170000	1180000	chr1
chr1	1180000	1190000	chr1			chr1	1180000	1190000	chr1			chr1	1180000	1190000	chr1			chr1	1180000	1190000	chr1			chr1	1180000	1190000	chr1			chr1	1180000	1190000	chr1			chr1	1180000	1190000	chr1				chr1	1180000	1190000	chr1
chr1	1190000	1200000	chr1			chr1	1190000	1200000	chr1			chr1	1190000	1200000	chr1			chr1	1190000	1200000	chr1			chr1	1190000	1200000	chr1			chr1	1190000	1200000	chr1			chr1	1190000	1200000	chr1				chr1	1190000	1200000	chr1
chr1	1200000	1210000	chr1			chr1	1200000	1210000	chr1			chr1	1200000	1210000	chr1			chr1	1200000	1210000	chr1			chr1	1200000	1210000	chr1			chr1	1200000	1210000	chr1			chr1	1200000	1210000	chr1				chr1	1200000	1210000	chr1
chr1	1210000	1220000	chr1			chr1	1210000	1220000	chr1			chr1	1210000	1220000	chr1			chr1	1210000	1220000	chr1			chr1	1210000	1220000	chr1			chr1	1210000	1220000	chr1			chr1	1210000	1220000	chr1				chr1	1210000	1220000	chr1
chr1	1220000	1230000	chr1			chr1	1220000	1230000	chr1			chr1	1220000	1230000	chr1			chr1	1220000	1230000	chr1			chr1	1220000	1230000	chr1			chr1	1220000	1230000	chr1			chr1	1220000	1230000	chr1				chr1	1220000	1230000	chr1
chr1	1230000	1240000	chr1			chr1	1230000	1240000	chr1			chr1	1230000	1240000	chr1			chr1	1230000	1240000	chr1			chr1	1230000	1240000	chr1			chr1	1230000	1240000	chr1			chr1	1230000	1240000	chr1				chr1	1230000	1240000	chr1
chr1	1240000	1250000	chr1			chr1	1240000	1250000	chr1			chr1	1240000	1250000	chr1			chr1	1240000	1250000	chr1			chr1	1240000	1250000	chr1			chr1	1240000	1250000	chr1			chr1	1240000	1250000	chr1				chr1	1240000	1250000	chr1
chr1	1250000	1260000	chr1			chr1	1250000	1260000	chr1			chr1	1250000	1260000	chr1			chr1	1250000	1260000	chr1			chr1	1250000	1260000	chr1			chr1	1250000	1260000	chr1			chr1	1250000	1260000	chr1				chr1	1250000	1260000	chr1
chr1	1260000	1270000	chr1			chr1	1260000	1270000	chr1			chr1	1260000	1270000	chr1			chr1	1260000	1270000	chr1			chr1	1260000	1270000	chr1			chr1	1260000	1270000	chr1			chr1	1260000	1270000	chr1				chr1	1260000	1270000	chr1
chr1	1270000	1280000	chr1			chr1	1270000	1280000	chr1			chr1	1270000	1280000	chr1			chr1	1270000	1280000	chr1			chr1	1270000	1280000	chr1			chr1	1270000	1280000	chr1			chr1	1270000	1280000	chr1				chr1	1270000	1280000	chr1
chr1	1280000	1290000	chr1			chr1	1280000	1290000	chr1			chr1	1280000	1290000	chr1			chr1	1280000	1290000	chr1			chr1	1280000	1290000	chr1			chr1	1280000	1290000	chr1			chr1	1280000	1290000	chr1				chr1	1280000	1290000	chr1
chr1	1290000	1300000	chr1			chr1	1290000	1300000	chr1			chr1	1290000	1300000	chr1			chr1	1290000	1300000	chr1			chr1	1290000	1300000	chr1			chr1	1290000	1300000	chr1			chr1	1290000	1300000	chr1				chr1	1290000	1300000	chr1
chr1	1300000	1310000	chr1			chr1	1300000	1310000	chr1			chr1	1300000	1310000	chr1			chr1	1300000	1310000	chr1			chr1	1300000	1310000	chr1			chr1	1300000	1310000	chr1			chr1	1300000	1310000	chr1				chr1	1300000	1310000	chr1
chr1	1310000	1320000	chr1			chr1	1310000	1320000	chr1			chr1	1310000	1320000	chr1			chr1	1310000	1320000	chr1			chr1	1310000	1320000	chr1			chr1	1310000	1320000	chr1			chr1	1310000	1320000	chr1				chr1	1310000	1320000	chr1
chr1	1320000	1330000	chr1			chr1	1320000	1330000	chr1			chr1	1320000	1330000	chr1			chr1	1320000	1330000	chr1			chr1	1320000	1330000	chr1			chr1	1320000	1330000	chr1			chr1	1320000	1330000	chr1				chr1	1320000	1330000	chr1
chr1	1330000	1340000	chr1			chr1	1330000	1340000	chr1			chr1	1330000	1340000	chr1			chr1	1330000	1340000	chr1			chr1	1330000	1340000	chr1			chr1	1330000	1340000	chr1			chr1	1330000	1340000	chr1				chr1	1330000	1340000	chr1
chr1	1340000	1350000	chr1			chr1	1340000	1350000	chr1			chr1	1340000	1350000	chr1			chr1	1340000	1350000	chr1			chr1	1340000	1350000	chr1			chr1	1340000	1350000	chr1			chr1	1340000	1350000	chr1				chr1	1340000	1350000	chr1
chr1	1350000	1360000	chr1			chr1	1350000	1360000	chr1			chr1	1350000	1360000	chr1			chr1	1350000	1360000	chr1			chr1	1350000	1360000	chr1			chr1	1350000	1360000	chr1			chr1	1350000	1360000	chr1				chr1	1350000	1360000	chr1
chr1	1360000	1370000	chr1			chr1	1360000	1370000	chr1			chr1	1360000	1370000	chr1			chr1	1360000	1370000	chr1			chr1	1360000	1370000	chr1			chr1	1360000	1370000	chr1			chr1	1360000	1370000	chr1				chr1	1360000	1370000	chr1
chr1	1370000	1380000	chr1			chr1	1370000	1380000	chr1			chr1	1370000	1380000	chr1			chr1	1370000	1380000	chr1			chr1	1370000	1380000	chr1			chr1	1370000	1380000	chr1			chr1	1370000	1380000	chr1				chr1	1370000	1380000	chr1
chr1	1380000	1390000	chr1			chr1	1380000	1390000	chr1			chr1	1380000	1390000	chr1			chr1	1380000	1390000	chr1			chr1	1380000	1390000	chr1			chr1	1380000	1390000	chr1			chr1	1380000	1390000	chr1				chr1	1380000	1390000	chr1
chr1	1390000	1400000	chr1			chr1	1390000	1400000	chr1			chr1	1390000	1400000	chr1			chr1	1390000	1400000	chr1			chr1	1390000	1400000	chr1			chr1	1390000	1400000	chr1			chr1	1390000	1400000	chr1				chr1	1390000	1400000	chr1
chr1	1400000	1410000	chr1			chr1	1400000	1410000	chr1			chr1	1400000	1410000	chr1			chr1	1400000	1410000	chr1			chr1	1400000	1410000	chr1			chr1	1400000	1410000	chr1			chr1	1400000	1410000	chr1				chr1	1400000	1410000	chr1
chr1	1410000	1420000	chr1			chr1	1410000	1420000	chr1			chr1	1410000	1420000	chr1			chr1	1410000	1420000	chr1			chr1	1410000	1420000	chr1			chr1	1410000	1420000	chr1			chr1	1410000	1420000	chr1				chr1	1410000	1420000	chr1
chr1	1420000	1430000	chr1			chr1	1420000	1430000	chr1			chr1	1420000	1430000	chr1			chr1	1420000	1430000	chr1			chr1	1420000	1430000	chr1			chr1	1420000	1430000	chr1			chr1	1420000	1430000	chr1				chr1	1420000	1430000	chr1
chr1	1430000	1440000	chr1			chr1	1430000	1440000	chr1			chr1	1430000	1440000	chr1			chr1	1430000	1440000	chr1			chr1	1430000	1440000	chr1			chr1	1430000	1440000	chr1			chr1	1430000	1440000	chr1				chr1	1430000	1440000	chr1
chr1	1440000	1450000	chr1			chr1	1440000	1450000	chr1			chr1	1440000	1450000	chr1			chr1	1440000	1450000	chr1			chr1	1440000	1450000	chr1			chr1	1440000	1450000	chr1			chr1	1440000	1450000	chr1				chr1	1440000	1450000	chr1
chr1	1450000	1460000	chr1			chr1	1450000	1460000	chr1			chr1	1450000	1460000	chr1			chr1	1450000	1460000	chr1			chr1	1450000	1460000	chr1			chr1	1450000	1460000	chr1			chr1	1450000	1460000	chr1				chr1	1450000	1460000	chr1
chr1	1460000	1470000	chr1			chr1	1460000	1470000	chr1			chr1	1460000	1470000	chr1			chr1	1460000	1470000	chr1			chr1	1460000	1470000	chr1			chr1	1460000	1470000	chr1			chr1	1460000	1470000	chr1				chr1	1460000	1470000	chr1
chr1	1470000	1480000	chr1			chr1	1470000	1480000	chr1			chr1	1470000	1480000	chr1			chr1	1470000	1480000	chr1			chr1	1470000	1480000	chr1			chr1	1470000	1480000	chr1			chr1	1470000	1480000	chr1				chr1	1470000	1480000	chr1
chr1	1480000	1490000	chr1			chr1	1480000	1490000	chr1			chr1	1480000	1490000	chr1			chr1	1480000	1490000	chr1			chr1	1480000	1490000	chr1			chr1	1480000	1490000	chr1			chr1	1480000	1490000	chr1				chr1	1480000	1490000	chr1
chr1	1490000	1500000	chr1			chr1	1490000	1500000	chr1			chr1	1490000	1500000	chr1			chr1	1490000	1500000	chr1			chr1	1490000	1500000	chr1			chr1	1490000	1500000	chr1			chr1	1490000	1500000	chr1				chr1	1490000	1500000	chr1
chr1	1500000	1510000	chr1			chr1	1500000	1510000	chr1			chr1	1500000	1510000	chr1			chr1	1500000	1510000	chr1			chr1	1500000	1510000	chr1			chr1	1500000	1510000	chr1			chr1	1500000	1510000	chr1				chr1	1500000	1510000	chr1
chr1	1510000	1520000	chr1			chr1	1510000	1520000	chr1			chr1	1510000	1520000	chr1			chr1	1510000	1520000	chr1			chr1	1510000	1520000	chr1			chr1	1510000	1520000	chr1			chr1	1510000	1520000	chr1				chr1	1510000	1520000	chr1
chr1	1520000	1530000	chr1			chr1	1520000	1530000	chr1			chr1	1520000	1530000	chr1			chr1	1520000	1530000	chr1			chr1	1520000	1530000	chr1			chr1	1520000	1530000	chr1			chr1	1520000	1530000	chr1				chr1	1520000	1530000	chr1
chr1	1530000	1540000	chr1			chr1	1530000	1540000	chr1			chr1	1530000	1540000	chr1			chr1	1530000	1540000	chr1			chr1	1530000	1540000	chr1			chr1	1530000	1540000	chr1			chr1	1530000	1540000	chr1				chr1	1530000	1540000	chr1
chr1	1540000	1550000	chr1			chr1	1540000	1550000	chr1			chr1	1540000	1550000	chr1			chr1	1540000	1550000	chr1			chr1	1540000	1550000	chr1			chr1	1540000	1550000	chr1			chr1	1540000	1550000	chr1				chr1	1540000	1550000	chr1
chr1	1550000	1560000	chr1			chr1	1550000	1560000	chr1			chr1	1550000	1560000	chr1			chr1	1550000	1560000	chr1			chr1	1550000	1560000	chr1			chr1	1550000	1560000	chr1			chr1	1550000	1560000	chr1				chr1	1550000	1560000	chr1
chr1	1560000	1570000	chr1			chr1	1560000	1570000	chr1			chr1	1560000	1570000	chr1			chr1	1560000	1570000	chr1			chr1	1560000	1570000	chr1			chr1	1560000	1570000	chr1			chr1	1560000	1570000	chr1				chr1	1560000	1570000	chr1
chr1	1570000	1580000	chr1			chr1	1570000	1580000	chr1			chr1	1570000	1580000	chr1			chr1	1570000	1580000	chr1			chr1	1570000	1580000	chr1			chr1	1570000	1580000	chr1			chr1	1570000	1580000	chr1				chr1	1570000	1580000	chr1
chr1	1580000	1590000	chr1			chr1	1580000	1590000	chr1			chr1	1580000	1590000	chr1			chr1	1580000	1590000	chr1			chr1	1580000	1590000	chr1			chr1	1580000	1590000	chr1			chr1	1580000	1590000	chr1				chr1	1580000	1590000	chr1
chr1	1590000	1600000	chr1			chr1	1590000	1600000	chr1			chr1	1590000	1600000	chr1			chr1	1590000	1600000	chr1			chr1	1590000	1600000	chr1			chr1	1590000	1600000	chr1			chr1	1590000	1600000	chr1				chr1	1590000	1600000	chr1
chr1	1600000	1610000	chr1			chr1	1600000	1610000	chr1			chr1	1600000	1610000	chr1			chr1	1600000	1610000	chr1			chr1	1600000	1610000	chr1			chr1	1600000	1610000	chr1			chr1	1600000	1610000	chr1				chr1	1600000	1610000	chr1
chr1	1610000	1620000	chr1			chr1	1610000	1620000	chr1			chr1	1610000	1620000	chr1			chr1	1610000	1620000	chr1			chr1	1610000	1620000	chr1			chr1	1610000	1620000	chr1			chr1	1610000	1620000	chr1				chr1	1610000	1620000	chr1
chr1	1620000	1630000	chr1			chr1	1620000	1630000	chr1			chr1	1620000	1630000	chr1			chr1	1620000	1630000	chr1			chr1	1620000	1630000	chr1			chr1	1620000	1630000	chr1			chr1	1620000	1630000	chr1				chr1	1620000	1630000	chr1
chr1	1630000	1640000	chr1			chr1	1630000	1640000	chr1			chr1	1630000	1640000	chr1			chr1	1630000	1640000	chr1			chr1	1630000	1640000	chr1			chr1	1630000	1640000	chr1			chr1	1630000	1640000	chr1				chr1	1630000	1640000	chr1
chr1	1640000	1650000	chr1			chr1	1640000	1650000	chr1			chr1	1640000	1650000	chr1			chr1	1640000	1650000	chr1			chr1	1640000	1650000	chr1			chr1	1640000	1650000	chr1			chr1	1640000	1650000	chr1				chr1	1640000	1650000	chr1
chr1	1650000	1660000	chr1			chr1	1650000	1660000	chr1			chr1	1650000	1660000	chr1			chr1	1650000	1660000	chr1			chr1	1650000	1660000	chr1			chr1	1650000	1660000	chr1			chr1	1650000	1660000	chr1				chr1	1650000	1660000	chr1
chr1	1660000	1670000	chr1			chr1	1660000	1670000	chr1			chr1	1660000	1670000	chr1			chr1	1660000	1670000	chr1			chr1	1660000	1670000	chr1			chr1	1660000	1670000	chr1			chr1	1660000	1670000	chr1				chr1	1660000	1670000	chr1
chr1	1670000	1680000	chr1			chr1	1670000	1680000	chr1			chr1	1670000	1680000	chr1			chr1	1670000	1680000	chr1			chr1	1670000	1680000	chr1			chr1	1670000	1680000	chr1			chr1	1670000	1680000	chr1				chr1	1670000	1680000	chr1
chr1	1680000	1690000	chr1			chr1	1680000	1690000	chr1			chr1	1680000	1690000	chr1			chr1	1680000	1690000	chr1			chr1	1680000	1690000	chr1			chr1	1680000	1690000	chr1			chr1	1680000	1690000	chr1				chr1	1680000	1690000	chr1
chr1	1690000	1700000	chr1			chr1	1690000	1700000	chr1			chr1	1690000	1700000	chr1			chr1	1690000	1700000	chr1			chr1	1690000	1700000	chr1			chr1	1690000	1700000	chr1			chr1	1690000	1700000	chr1				chr1	1690000	1700000	chr1
chr1	1700000	1710000	chr1			chr1	1700000	1710000	chr1			chr1	1700000	1710000	chr1			chr1	1700000	1710000	chr1			chr1	1700000	1710000	chr1			chr1	1700000	1710000	chr1			chr1	1700000	1710000	chr1				chr1	1700000	1710000	chr1
chr1	1710000	1720000	chr1			chr1	1710000	1720000	chr1			chr1	1710000	1720000	chr1			chr1	1710000	1720000	chr1			chr1	1710000	1720000	chr1			chr1	1710000	1720000	chr1			chr1	1710000	1720000	chr1				chr1	1710000	1720000	chr1
chr1	1720000	1730000	chr1			chr1	1720000	1730000	chr1			chr1	1720000	1730000	chr1			chr1	1720000	1730000	chr1			chr1	1720000	1730000	chr1			chr1	1720000	1730000	chr1			chr1	1720000	1730000	chr1				chr1	1720000	1730000	chr1
chr1	1730000	1740000	chr1			chr1	1730000	1740000	chr1			chr1	1730000	1740000	chr1			chr1	1730000	1740000	chr1			chr1	1730000	1740000	chr1			chr1	1730000	1740000	chr1			chr1	1730000	1740000	chr1				chr1	1730000	1740000	chr1
chr1	1740000	1750000	chr1			chr1	1740000	1750000	chr1			chr1	1740000	1750000	chr1			chr1	1740000	1750000	chr1			chr1	1740000	1750000	chr1			chr1	1740000	1750000	chr1			chr1	1740000	1750000	chr1				chr1	1740000	1750000	chr1
chr1	1750000	1760000	chr1			chr1	1750000	1760000	chr1			chr1	1750000	1760000	chr1			chr1	1750000	1760000	chr1			chr1	1750000	1760000	chr1			chr1	1750000	1760000	chr1			chr1	1750000	1760000	chr1				chr1	1750000	1760000	chr1
chr1	1760000	1770000	chr1			chr1	1760000	1770000	chr1			chr1	1760000	1770000	chr1			chr1	1760000	1770000	chr1			chr1	1760000	1770000	chr1			chr1	1760000	1770000	chr1			chr1	1760000	1770000	chr1				chr1	1760000	1770000	chr1
chr1	1770000	1780000	chr1			chr1	1770000	1780000	chr1			chr1	1770000	1780000	chr1			chr1	1770000	1780000	chr1			chr1	1770000	1780000	chr1			chr1	1770000	1780000	chr1			chr1	1770000	1780000	chr1				chr1	1770000	1780000	chr1
chr1	1780000	1790000	chr1			chr1	1780000	1790000	chr1			chr1	1780000	1790000	chr1			chr1	1780000	1790000	chr1			chr1	1780000	1790000	chr1			chr1	1780000	1790000	chr1			chr1	1780000	1790000	chr1				chr1	1780000	1790000	chr1
chr1	1790000	1800000	chr1			chr1	1790000	1800000	chr1			chr1	1790000	1800000	chr1			chr1	1790000	1800000	chr1			chr1	1790000	1800000	chr1			chr1	1790000	1800000	chr1			chr1	1790000	1800000	chr1				chr1	1790000	1800000	chr1
chr1	1800000	1810000	chr1			chr1	1800000	1810000	chr1			chr1	1800000	1810000	chr1			chr1	1800000	1810000	chr1			chr1	1800000	1810000	chr1			chr1	1800000	1810000	chr1			chr1	1800000	1810000	chr1				chr1	1800000	1810000	chr1
chr1	1810000	1820000	chr1			chr1	1810000	1820000	chr1			chr1	1810000	1820000	chr1			chr1	1810000	1820000	chr1			chr1	1810000	1820000	chr1			chr1	1810000	1820000	chr1			chr1	1810000	1820000	chr1				chr1	1810000	1820000	chr1
chr1	1820000	1830000	chr1			chr1	1820000	1830000	chr1			chr1	1820000	1830000	chr1			chr1	1820000	1830000	chr1			chr1	1820000	1830000	chr1			chr1	1820000	1830000	chr1			chr1	1820000	1830000	chr1				chr1	1820000	1830000	chr1
chr1	1830000	1840000	chr1			chr1	1830000	1840000	chr1			chr1	1830000	1840000	chr1			chr1	1830000	1840000	chr1			chr1	1830000	1840000	chr1			chr1	1830000	1840000	chr1			chr1	1830000	1840000	chr1				chr1	1830000	1840000	chr1
chr1	1840000	1850000	chr1			chr1	1840000	1850000	chr1			chr1	1840000	1850000	chr1			chr1	1840000	1850000	chr1			chr1	1840000	1850000	chr1			chr1	1840000	1850000	chr1			chr1	1840000	1850000	chr1				chr1	1840000	1850000	chr1
chr1	1850000	1860000	chr1			chr1	1850000	1860000	chr1			chr1	1850000	1860000	chr1			chr1	1850000	1860000	chr1			chr1	1850000	1860000	chr1			chr1	1850000	1860000	chr1			chr1	1850000	1860000	chr1				chr1	1850000	1860000	chr1
chr1	1860000	1870000	chr1			chr1	1860000	1870000	chr1			chr1	1860000	1870000	chr1			chr1	1860000	1870000	chr1			chr1	1860000	1870000	chr1			chr1	1860000	1870000	chr1			chr1	1860000	1870000	chr1				chr1	1860000	1870000	chr1
chr1	1870000	1880000	chr1			chr1	1870000	1880000	chr1			chr1	1870000	1880000	chr1			chr1	1870000	1880000	chr1			chr1	1870000	1880000	chr1			chr1	1870000	1880000	chr1			chr1	1870000	1880000	chr1				chr1	1870000	1880000	chr1
chr1	1880000	1890000	chr1			chr1	1880000	1890000	chr1			chr1	1880000	1890000	chr1			chr1	1880000	1890000	chr1			chr1	1880000	1890000	chr1			chr1	1880000	1890000	chr1			chr1	1880000	1890000	chr1				chr1	1880000	1890000	chr1
chr1	1890000	1900000	chr1			chr1	1890000	1900000	chr1			chr1	1890000	1900000	chr1			chr1	1890000	1900000	chr1			chr1	1890000	1900000	chr1			chr1	1890000	1900000	chr1			chr1	1890000	1900000	chr1				chr1	1890000	1900000	chr1
chr1	1900000	1910000	chr1			chr1	1900000	1910000	chr1			chr1	1900000	1910000	chr1			chr1	1900000	1910000	chr1			chr1	1900000	1910000	chr1			chr1	1900000	1910000	chr1			chr1	1900000	1910000	chr1				chr1	1900000	1910000	chr1
chr1	1910000	1920000	chr1			chr1	1910000	1920000	chr1			chr1	1910000	1920000	chr1			chr1	1910000	1920000	chr1			chr1	1910000	1920000	chr1			chr1	1910000	1920000	chr1			chr1	1910000	1920000	chr1				chr1	1910000	1920000	chr1
chr1	1920000	1930000	chr1			chr1	1920000	1930000	chr1			chr1	1920000	1930000	chr1			chr1	1920000	1930000	chr1			chr1	1920000	1930000	chr1			chr1	1920000	1930000	chr1			chr1	1920000	1930000	chr1				chr1	1920000	1930000	chr1
chr1	1930000	1940000	chr1			chr1	1930000	1940000	chr1			chr1	1930000	1940000	chr1			chr1	1930000	1940000	chr1			chr1	1930000	1940000	chr1			chr1	1930000	1940000	chr1			chr1	1930000	1940000	chr1				chr1	1930000	1940000	chr1
chr1	1940000	1950000	chr1			chr1	1940000	1950000	chr1			chr1	1940000	1950000	chr1			chr1	1940000	1950000	chr1			chr1	1940000	1950000	chr1			chr1	1940000	1950000	chr1			chr1	1940000	1950000	chr1				chr1	1940000	1950000	chr1
chr1	1950000	1960000	chr1			chr1	1950000	1960000	chr1			chr1	1950000	1960000	chr1			chr1	1950000	1960000	chr1			chr1	1950000	1960000	chr1			chr1	1950000	1960000	chr1			chr1	1950000	1960000	chr1				chr1	1950000	1960000	chr1
chr1	1960000	1970000	chr1			chr1	1960000	1970000	chr1			chr1	1960000	1970000	chr1			chr1	1960000	1970000	chr1			chr1	1960000	1970000	chr1			chr1	1960000	1970000	chr1			chr1	1960000	1970000	chr1				chr1	1960000	1970000	chr1
chr1	1970000	1980000	chr1			chr1	1970000	1980000	chr1			chr1	1970000	1980000	chr1			chr1	1970000	1980000	chr1			chr1	1970000	1980000	chr1			chr1	1970000	1980000	chr1			chr1	1970000	1980000	chr1				chr1	1970000	1980000	chr1
chr1	1980000	1990000	chr1			chr1	1980000	1990000	chr1			chr1	1980000	1990000	chr1			chr1	1980000	1990000	chr1			chr1	1980000	1990000	chr1			chr1	1980000	1990000	chr1			chr1	1980000	1990000	chr1				chr1	1980000	1990000	chr1
chr1	1990000	2000000	chr1			chr1	1990000	2000000	chr1			chr1	1990000	2000000	chr1			chr1	1990000	2000000	chr1			chr1	1990000	2000000	chr1			chr1	1990000	2000000	chr1			chr1	1990000	2000000	chr1				chr1	1990000	2000000	chr1
chr1	2000000	2010000	chr1			chr1	2000000	2010000	chr1			chr1	2000000	2010000	chr1			chr1	2000000	2010000	chr1			chr1	2000000	2010000	chr1			chr1	2000000	2010000	chr1			chr1	2000000	2010000	chr1				chr1	2000000	2010000	chr1
chr1	2010000	2020000	chr1			chr1	2010000	2020000	chr1			chr1	2010000	2020000	chr1			chr1	2010000	2020000	chr1			chr1	2010000	2020000	chr1			chr1	2010000	2020000	chr1			chr1	2010000	2020000	chr1				chr1	2010000	2020000	chr1
chr1	2020000	2030000	chr1			chr1	2020000	2030000	chr1			chr1	2020000	2030000	chr1			chr1	2020000	2030000	chr1			chr1	2020000	2030000	chr1			chr1	2020000	2030000	chr1			chr1	2020000	2030000	chr1				chr1	2020000	2030000	chr1
chr1	2030000	2040000	chr1			chr1	2030000	2040000	chr1			chr1	2030000	2040000	chr1			chr1	2030000	2040000	chr1			chr1	2030000	2040000	chr1			chr1	2030000	2040000	chr1			chr1	2030000	2040000	chr1				chr1	2030000	2040000	chr1
chr1	2040000	2050000	chr1			chr1	2040000	2050000	chr1			chr1	2040000	2050000	chr1			chr1	2040000	2050000	chr1			chr1	2040000	2050000	chr1			chr1	2040000	2050000	chr1			chr1	2040000	2050000	chr1				chr1	2040000	2050000	chr1
chr1	2050000	2060000	chr1			chr1	2050000	2060000	chr1			chr1	2050000	2060000	chr1			chr1	2050000	2060000	chr1			chr1	2050000	2060000	chr1			chr1	2050000	2060000	chr1			chr1	2050000	2060000	chr1				chr1	2050000	2060000	chr1
chr1	2060000	2070000	chr1			chr1	2060000	2070000	chr1			chr1	2060000	2070000	chr1			chr1	2060000	2070000	chr1			chr1	2060000	2070000	chr1			chr1	2060000	2070000	chr1			chr1	2060000	2070000	chr1				chr1	2060000	2070000	chr1
chr1	2070000	2080000	chr1			chr1	2070000	2080000	chr1			chr1	2070000	2080000	chr1			chr1	2070000	2080000	chr1			chr1	2070000	2080000	chr1			chr1	2070000	2080000	chr1			chr1	2070000	2080000	chr1				chr1	2070000	2080000	chr1
chr1	2080000	2090000	chr1			chr1	2080000	2090000	chr1			chr1	2080000	2090000	chr1			chr1	2080000	2090000	chr1			chr1	2080000	2090000	chr1			chr1	2080000	2090000	chr1			chr1	2080000	2090000	chr1				chr1	2080000	2090000	chr1
chr1	2090000	2100000	chr1			chr1	2090000	2100000	chr1			chr1	2090000	2100000	chr1			chr1	2090000	2100000	chr1			chr1	2090000	2100000	chr1			chr1	2090000	2100000	chr1			chr1	2090000	2100000	chr1				chr1	2090000	2100000	chr1
chr1	2100000	2110000	chr1			chr1	2100000	2110000	chr1			chr1	2100000	2110000	chr1			chr1	2100000	2110000	chr1			chr1	2100000	2110000	chr1			chr1	2100000	2110000	chr1			chr1	2100000	2110000	chr1				chr1	2100000	2110000	chr1
chr1	2110000	2120000	chr1			chr1	2110000	2120000	chr1			chr1	2110000	2120000	chr1			chr1	2110000	2120000	chr1			chr1	2110000	2120000	chr1			chr1	2110000	2120000	chr1			chr1	2110000	2120000	chr1				chr1	2110000	2120000	chr1
chr1	2120000	2130000	chr1			chr1	2120000	2130000	chr1			chr1	2120000	2130000	chr1			chr1	2120000	2130000	chr1			chr1	2120000	2130000	chr1			chr1	2120000	2130000	chr1			chr1	2120000	2130000	chr1				chr1	2120000	2130000	chr1
chr1	2130000	2140000	chr1			chr1	2130000	2140000	chr1			chr1	2130000	2140000	chr1			chr1	2130000	2140000	chr1			chr1	2130000	2140000	chr1			chr1	2130000	2140000	chr1			chr1	2130000	2140000	chr1				chr1	2130000	2140000	chr1
chr1	2140000	2150000	chr1			chr1	2140000	2150000	chr1			chr1	2140000	2150000	chr1			chr1	2140000	2150000	chr1			chr1	2140000	2150000	chr1			chr1	2140000	2150000	chr1			chr1	2140000	2150000	chr1				chr1	2140000	2150000	chr1
chr1	2150000	2160000	chr1			chr1	2150000	2160000	chr1			chr1	2150000	2160000	chr1			chr1	2150000	2160000	chr1			chr1	2150000	2160000	chr1			chr1	2150000	2160000	chr1			chr1	2150000	2160000	chr1				chr1	2150000	2160000	chr1
chr1	2160000	2170000	chr1			chr1	2160000	2170000	chr1			chr1	2160000	2170000	chr1			chr1	2160000	2170000	chr1			chr1	2160000	2170000	chr1			chr1	2160000	2170000	chr1			chr1	2160000	2170000	chr1				chr1	2160000	2170000	chr1
chr1	2170000	2180000	chr1			chr1	2170000	2180000	chr1			chr1	2170000	2180000	chr1			chr1	2170000	2180000	chr1			chr1	2170000	2180000	chr1			chr1	2170000	2180000	chr1			chr1	2170000	2180000	chr1				chr1	2170000	2180000	chr1
chr1	2180000	2190000	chr1			chr1	2180000	2190000	chr1			chr1	2180000	2190000	chr1			chr1	2180000	2190000	chr1			chr1	2180000	2190000	chr1			chr1	2180000	2190000	chr1			chr1	2180000	2190000	chr1				chr1	2180000	2190000	chr1
chr1	2190000	2200000	chr1			chr1	2190000	2200000	chr1			chr1	2190000	2200000	chr1			chr1	2190000	2200000	chr1			chr1	2190000	2200000	chr1			chr1	2190000	2200000	chr1			chr1	2190000	2200000	chr1				chr1	2190000	2200000	chr1
chr1	2200000	2210000	chr1			chr1	2200000	2210000	chr1			chr1	2200000	2210000	chr1			chr1	2200000	2210000	chr1			chr1	2200000	2210000	chr1			chr1	2200000	2210000	chr1			chr1	2200000	2210000	chr1				chr1	2200000	2210000	chr1
chr1	2210000	2220000	chr1			chr1	2210000	2220000	chr1			chr1	2210000	2220000	chr1			chr1	2210000	2220000	chr1			chr1	2210000	2220000	chr1			chr1	2210000	2220000	chr1			chr1	2210000	2220000	chr1				chr1	2210000	2220000	chr1
chr1	2220000	2230000	chr1			chr1	2220000	2230000	chr1			chr1	2220000	2230000	chr1			chr1	2220000	2230000	chr1			chr1	2220000	2230000	chr1			chr1	2220000	2230000	chr1			chr1	2220000	2230000	chr1				chr1	2220000	2230000	chr1
chr1	2230000	2240000	chr1			chr1	2230000	2240000	chr1			chr1	2230000	2240000	chr1			chr1	2230000	2240000	chr1			chr1	2230000	2240000	chr1			chr1	2230000	2240000	chr1			chr1	2230000	2240000	chr1				chr1	2230000	2240000	chr1
chr1	2240000	2250000	chr1			chr1	2240000	2250000	chr1			chr1	2240000	2250000	chr1			chr1	2240000	2250000	chr1			chr1	2240000	2250000	chr1			chr1	2240000	2250000	chr1			chr1	2240000	2250000	chr1				chr1	2240000	2250000	chr1
chr1	2250000	2260000	chr1			chr1	2250000	2260000	chr1			chr1	2250000	2260000	chr1			chr1	2250000	2260000	chr1			chr1	2250000	2260000	chr1			chr1	2250000	2260000	chr1			chr1	2250000	2260000	chr1				chr1	2250000	2260000	chr1
chr1	2260000	2270000	chr1			chr1	2260000	2270000	chr1			chr1	2260000	2270000	chr1			chr1	2260000	2270000	chr1			chr1	2260000	2270000	chr1			chr1	2260000	2270000	chr1			chr1	2260000	2270000	chr1				chr1	2260000	2270000	chr1
chr1	2270000	2280000	chr1			chr1	2270000	2280000	chr1			chr1	2270000	2280000	chr1			chr1	2270000	2280000	chr1			chr1	2270000	2280000	chr1			chr1	2270000	2280000	chr1			chr1	2270000	2280000	chr1				chr1	2270000	2280000	chr1
chr1	2280000	2290000	chr1			chr1	2280000	2290000	chr1			chr1	2280000	2290000	chr1			chr1	2280000	2290000	chr1			chr1	2280000	2290000	chr1			chr1	2280000	2290000	chr1			chr1	2280000	2290000	chr1				chr1	2280000	2290000	chr1
chr1	2290000	2300000	chr1			chr1	2290000	2300000	chr1			chr1	2290000	2300000	chr1			chr1	2290000	2300000	chr1			chr1	2290000	2300000	chr1			chr1	2290000	2300000	chr1			chr1	2290000	2300000	chr1				chr1	2290000	2300000	chr1
chr1	2300000	2310000	chr1			chr1	2300000	2310000	chr1			chr1	2300000	2310000	chr1			chr1	2300000	2310000	chr1			chr1	2300000	2310000	chr1			chr1	2300000	2310000	chr1			chr1	2300000	2310000	chr1				chr1	2300000	2310000	chr1
chr1	2310000	2320000	chr1			chr1	2310000	2320000	chr1			chr1	2310000	2320000	chr1			chr1	2310000	2320000	chr1			chr1	2310000	2320000	chr1			chr1	2310000	2320000	chr1			chr1	2310000	2320000	chr1				chr1	2310000	2320000	chr1
chr1	2320000	2330000	chr1			chr1	2320000	2330000	chr1			chr1	2320000	2330000	chr1			chr1	2320000	2330000	chr1			chr1	2320000	2330000	chr1			chr1	2320000	2330000	chr1			chr1	2320000	2330000	chr1				chr1	2320000	2330000	chr1
chr1	2330000	2340000	chr1			chr1	2330000	2340000	chr1			chr1	2330000	2340000	chr1			chr1	2330000	2340000	chr1			chr1	2330000	2340000	chr1			chr1	2330000	2340000	chr1			chr1	2330000	2340000	chr1				chr1	2330000	2340000	chr1
chr1	2340000	2350000	chr1			chr1	2340000	2350000	chr1			chr1	2340000	2350000	chr1			chr1	2340000	2350000	chr1			chr1	2340000	2350000	chr1			chr1	2340000	2350000	chr1			chr1	2340000	2350000	chr1				chr1	2340000	2350000	chr1
chr1	2350000	2360000	chr1			chr1	2350000	2360000	chr1			chr1	2350000	2360000	chr1			chr1	2350000	2360000	chr1			chr1	2350000	2360000	chr1			chr1	2350000	2360000	chr1			chr1	2350000	2360000	chr1				chr1	2350000	2360000	chr1
chr1	2360000	2370000	chr1			chr1	2360000	2370000	chr1			chr1	2360000	2370000	chr1			chr1	2360000	2370000	chr1			chr1	2360000	2370000	chr1			chr1	2360000	2370000	chr1			chr1	2360000	2370000	chr1				chr1	2360000	2370000	chr1
chr1	2370000	2380000	chr1			chr1	2370000	2380000	chr1			chr1	2370000	2380000	chr1			chr1	2370000	2380000	chr1			chr1	2370000	2380000	chr1			chr1	2370000	2380000	chr1			chr1	2370000	2380000	chr1				chr1	2370000	2380000	chr1
chr1	2380000	2390000	chr1			chr1	2380000	2390000	chr1			chr1	2380000	2390000	chr1			chr1	2380000	2390000	chr1			chr1	2380000	2390000	chr1			chr1	2380000	2390000	chr1			chr1	2380000	2390000	chr1				chr1	2380000	2390000	chr1
chr1	2390000	2400000	chr1			chr1	2390000	2400000	chr1			chr1	2390000	2400000	chr1			chr1	2390000	2400000	chr1			chr1	2390000	2400000	chr1			chr1	2390000	2400000	chr1			chr1	2390000	2400000	chr1				chr1	2390000	2400000	chr1
chr1	2400000	2410000	chr1			chr1	2400000	2410000	chr1			chr1	2400000	2410000	chr1			chr1	2400000	2410000	chr1			chr1	2400000	2410000	chr1			chr1	2400000	2410000	chr1			chr1	2400000	2410000	chr1				chr1	2400000	2410000	chr1
chr1	2410000	2420000	chr1			chr1	2410000	2420000	chr1			chr1	2410000	2420000	chr1			chr1	2410000	2420000	chr1			chr1	2410000	2420000	chr1			chr1	2410000	2420000	chr1			chr1	2410000	2420000	chr1				chr1	2410000	2420000	chr1
chr1	2420000	2430000	chr1			chr1	2420000	2430000	chr1			chr1	2420000	2430000	chr1			chr1	2420000	2430000	chr1			chr1	2420000	2430000	chr1			chr1	2420000	2430000	chr1			chr1	2420000	2430000	chr1				chr1	2420000	2430000	chr1
chr1	2430000	2440000	chr1			chr1	2430000	2440000	chr1			chr1	2430000	2440000	chr1			chr1	2430000	2440000	chr1			chr1	2430000	2440000	chr1			chr1	2430000	2440000	chr1			chr1	2430000	2440000	chr1				chr1	2430000	2440000	chr1
chr1	2440000	2450000	chr1			chr1	2440000	2450000	chr1			chr1	2440000	2450000	chr1			chr1	2440000	2450000	chr1			chr1	2440000	2450000	chr1			chr1	2440000	2450000	chr1			chr1	2440000	2450000	chr1				chr1	2440000	2450000	chr1
chr1	2450000	2460000	chr1			chr1	2450000	2460000	chr1			chr1	2450000	2460000	chr1			chr1	2450000	2460000	chr1			chr1	2450000	2460000	chr1			chr1	2450000	2460000	chr1			chr1	2450000	2460000	chr1				chr1	2450000	2460000	chr1
chr1	2460000	2470000	chr1			chr1	2460000	2470000	chr1			chr1	2460000	2470000	chr1			chr1	2460000	2470000	chr1			chr1	2460000	2470000	chr1			chr1	2460000	2470000	chr1			chr1	2460000	2470000	chr1				chr1	2460000	2470000	chr1
chr1	2470000	2480000	chr1			chr1	2470000	2480000	chr1			chr1	2470000	2480000	chr1			chr1	2470000	2480000	chr1			chr1	2470000	2480000	chr1			chr1	2470000	2480000	chr1			chr1	2470000	2480000	chr1				chr1	2470000	2480000	chr1
chr1	2480000	2490000	chr1			chr1	2480000	2490000	chr1			chr1	2480000	2490000	chr1			chr1	2480000	2490000	chr1			chr1	2480000	2490000	chr1			chr1	2480000	2490000	chr1			chr1	2480000	2490000	chr1				chr1	2480000	2490000	chr1
chr1	2490000	2500000	chr1			chr1	2490000	2500000	chr1			chr1	2490000	2500000	chr1			chr1	2490000	2500000	chr1			chr1	2490000	2500000	chr1			chr1	2490000	2500000	chr1			chr1	2490000	2500000	chr1				chr1	2490000	2500000	chr1
chr1	2500000	2510000	chr1			chr1	2500000	2510000	chr1			chr1	2500000	2510000	chr1			chr1	2500000	2510000	chr1			chr1	2500000	2510000	chr1			chr1	2500000	2510000	chr1			chr1	2500000	2510000	chr1				chr1	2500000	2510000	chr1
chr1	2510000	2520000	chr1			chr1	2510000	2520000	chr1			chr1	2510000	2520000	chr1			chr1	2510000	2520000	chr1			chr1	2510000	2520000	chr1			chr1	2510000	2520000	chr1			chr1	2510000	2520000	chr1				chr1	2510000	2520000	chr1
chr1	2520000	2530000	chr1			chr1	2520000	2530000	chr1			chr1	2520000	2530000	chr1			chr1	2520000	2530000	chr1			chr1	2520000	2530000	chr1			chr1	2520000	2530000	chr1			chr1	2520000	2530000	chr1				chr1	2520000	2530000	chr1
chr1	2530000	2540000	chr1			chr1	2530000	2540000	chr1			chr1	2530000	2540000	chr1			chr1	2530000	2540000	chr1			chr1	2530000	2540000	chr1			chr1	2530000	2540000	chr1			chr1	2530000	2540000	chr1				chr1	2530000	2540000	chr1
chr1	2540000	2550000	chr1			chr1	2540000	2550000	chr1			chr1	2540000	2550000	chr1			chr1	2540000	2550000	chr1			chr1	2540000	2550000	chr1			chr1	2540000	2550000	chr1			chr1	2540000	2550000	chr1				chr1	2540000	2550000	chr1
chr1	2550000	2560000	chr1			chr1	2550000	2560000	chr1			chr1	2550000	2560000	chr1			chr1	2550000	2560000	chr1			chr1	2550000	2560000	chr1			chr1	2550000	2560000	chr1			chr1	2550000	2560000	chr1				chr1	2550000	2560000	chr1
chr1	2560000	2570000	chr1			chr1	2560000	2570000	chr1			chr1	2560000	2570000	chr1			chr1	2560000	2570000	chr1			chr1	2560000	2570000	chr1			chr1	2560000	2570000	chr1			chr1	2560000	2570000	chr1				chr1	2560000	2570000	chr1
chr1	2570000	2580000	chr1			chr1	2570000	2580000	chr1			chr1	2570000	2580000	chr1			chr1	2570000	2580000	chr1			chr1	2570000	2580000	chr1			chr1	2570000	2580000	chr1			chr1	2570000	2580000	chr1				chr1	2570000	2580000	chr1
chr1	2580000	2590000	chr1			chr1	2580000	2590000	chr1			chr1	2580000	2590000	chr1			chr1	2580000	2590000	chr1			chr1	2580000	2590000	chr1			chr1	2580000	2590000	chr1			chr1	2580000	2590000	chr1				chr1	2580000	2590000	chr1
chr1	2590000	2600000	chr1			chr1	2590000	2600000	chr1			chr1	2590000	2600000	chr1			chr1	2590000	2600000	chr1			chr1	2590000	2600000	chr1			chr1	2590000	2600000	chr1			chr1	2590000	2600000	chr1				chr1	2590000	2600000	chr1
chr1	2600000	2610000	chr1			chr1	2600000	2610000	chr1			chr1	2600000	2610000	chr1			chr1	2600000	2610000	chr1			chr1	2600000	2610000	chr1			chr1	2600000	2610000	chr1			chr1	2600000	2610000	chr1				chr1	2600000	2610000	chr1
chr1	2610000	2620000	chr1			chr1	2610000	2620000	chr1			chr1	2610000	2620000	chr1			chr1	2610000	2620000	chr1			chr1	2610000	2620000	chr1			chr1	2610000	2620000	chr1			chr1	2610000	2620000	chr1				chr1	2610000	2620000	chr1
chr1	2620000	2630000	chr1			chr1	2620000	2630000	chr1			chr1	2620000	2630000	chr1			chr1	2620000	2630000	chr1			chr1	2620000	2630000	chr1			chr1	2620000	2630000	chr1			chr1	2620000	2630000	chr1				chr1	2620000	2630000	chr1
chr1	2630000	2640000	chr1			chr1	2630000	2640000	chr1			chr1	2630000	2640000	chr1			chr1	2630000	2640000	chr1			chr1	2630000	2640000	chr1			chr1	2630000	2640000	chr1			chr1	2630000	2640000	chr1				chr1	2630000	2640000	chr1
chr1	2640000	2650000	chr1			chr1	2640000	2650000	chr1			chr1	2640000	2650000	chr1			chr1	2640000	2650000	chr1			chr1	2640000	2650000	chr1			chr1	2640000	2650000	chr1			chr1	2640000	2650000	chr1				chr1	2640000	2650000	chr1
chr1	2650000	2660000	chr1			chr1	2650000	2660000	chr1			chr1	2650000	2660000	chr1			chr1	2650000	2660000	chr1			chr1	2650000	2660000	chr1			chr1	2650000	2660000	chr1			chr1	2650000	2660000	chr1				chr1	2650000	2660000	chr1
chr1	2660000	2670000	chr1			chr1	2660000	2670000	chr1			chr1	2660000	2670000	chr1			chr1	2660000	2670000	chr1			chr1	2660000	2670000	chr1			chr1	2660000	2670000	chr1			chr1	2660000	2670000	chr1				chr1	2660000	2670000	chr1
chr1	2670000	2680000	chr1			chr1	2670000	2680000	chr1			chr1	2670000	2680000	chr1			chr1	2670000	2680000	chr1			chr1	2670000	2680000	chr1			chr1	2670000	2680000	chr1			chr1	2670000	2680000	chr1				chr1	2670000	2680000	chr1
chr1	2680000	2690000	chr1			chr1	2680000	2690000	chr1			chr1	2680000	2690000	chr1			chr1	2680000	2690000	chr1			chr1	2680000	2690000	chr1			chr1	2680000	2690000	chr1			chr1	2680000	2690000	chr1				chr1	2680000	2690000	chr1
chr1	2690000	2700000	chr1			chr1	2690000	2700000	chr1			chr1	2690000	2700000	chr1			chr1	2690000	2700000	chr1			chr1	2690000	2700000	chr1			chr1	2690000	2700000	chr1			chr1	2690000	2700000	chr1				chr1	2690000	2700000	chr1
chr1	2700000	2710000	chr1			chr1	2700000	2710000	chr1			chr1	2700000	2710000	chr1			chr1	2700000	2710000	chr1			chr1	2700000	2710000	chr1			chr1	2700000	2710000	chr1			chr1	2700000	2710000	chr1				chr1	2700000	2710000	chr1
chr1	2710000	2720000	chr1			chr1	2710000	2720000	chr1			chr1	2710000	2720000	chr1			chr1	2710000	2720000	chr1			chr1	2710000	2720000	chr1			chr1	2710000	2720000	chr1			chr1	2710000	2720000	chr1				chr1	2710000	2720000	chr1
chr1	2720000	2730000	chr1			chr1	2720000	2730000	chr1			chr1	2720000	2730000	chr1			chr1	2720000	2730000	chr1			chr1	2720000	2730000	chr1			chr1	2720000	2730000	chr1			chr1	2720000	2730000	chr1				chr1	2720000	2730000	chr1
chr1	2730000	2740000	chr1			chr1	2730000	2740000	chr1			chr1	2730000	2740000	chr1			chr1	2730000	2740000	chr1			chr1	2730000	2740000	chr1			chr1	2730000	2740000	chr1			chr1	2730000	2740000	chr1				chr1	2730000	2740000	chr1
chr1	2740000	2750000	chr1			chr1	2740000	2750000	chr1			chr1	2740000	2750000	chr1			chr1	2740000	2750000	chr1			chr1	2740000	2750000	chr1			chr1	2740000	2750000	chr1			chr1	2740000	2750000	chr1				chr1	2740000	2750000	chr1
chr1	2750000	2760000	chr1			chr1	2750000	2760000	chr1			chr1	2750000	2760000	chr1			chr1	2750000	2760000	chr1			chr1	2750000	2760000	chr1			chr1	2750000	2760000	chr1			chr1	2750000	2760000	chr1				chr1	2750000	2760000	chr1
chr1	2760000	2770000	chr1			chr1	2760000	2770000	chr1			chr1	2760000	2770000	chr1			chr1	2760000	2770000	chr1			chr1	2760000	2770000	chr1			chr1	2760000	2770000	chr1			chr1	2760000	2770000	chr1				chr1	2760000	2770000	chr1
chr1	2770000	2780000	chr1			chr1	2770000	2780000	chr1			chr1	2770000	2780000	chr1			chr1	2770000	2780000	chr1			chr1	2770000	2780000	chr1			chr1	2770000	2780000	chr1			chr1	2770000	2780000	chr1				chr1	2770000	2780000	chr1
chr1	2780000	2790000	chr1			chr1	2780000	2790000	chr1			chr1	2780000	2790000	chr1			chr1	2780000	2790000	chr1			chr1	2780000	2790000	chr1			chr1	2780000	2790000	chr1			chr1	2780000	2790000	chr1				chr1	2780000	2790000	chr1
chr1	2790000	2800000	chr1			chr1	2790000	2800000	chr1			chr1	2790000	2800000	chr1			chr1	2790000	2800000	chr1			chr1	2790000	2800000	chr1			chr1	2790000	2800000	chr1			chr1	2790000	2800000	chr1				chr1	2790000	2800000	chr1
chr1	2800000	2810000	chr1			chr1	2800000	2810000	chr1			chr1	2800000	2810000	chr1			chr1	2800000	2810000	chr1			chr1	2800000	2810000	chr1			chr1	2800000	2810000	chr1			chr1	2800000	2810000	chr1				chr1	2800000	2810000	chr1
chr1	2810000	2820000	chr1			chr1	2810000	2820000	chr1			chr1	2810000	2820000	chr1			chr1	2810000	2820000	chr1			chr1	2810000	2820000	chr1			chr1	2810000	2820000	chr1			chr1	2810000	2820000	chr1				chr1	2810000	2820000	chr1
chr1	2820000	2830000	chr1			chr1	2820000	2830000	chr1			chr1	2820000	2830000	chr1			chr1	2820000	2830000	chr1			chr1	2820000	2830000	chr1			chr1	2820000	2830000	chr1			chr1	2820000	2830000	chr1				chr1	2820000	2830000	chr1
chr1	2830000	2840000	chr1			chr1	2830000	2840000	chr1			chr1	2830000	2840000	chr1			chr1	2830000	2840000	chr1			chr1	2830000	2840000	chr1			chr1	2830000	2840000	chr1			chr1	2830000	2840000	chr1				chr1	2830000	2840000	chr1
chr1	2840000	2850000	chr1			chr1	2840000	2850000	chr1			chr1	2840000	2850000	chr1			chr1	2840000	2850000	chr1			chr1	2840000	2850000	chr1			chr1	2840000	2850000	chr1			chr1	2840000	2850000	chr1				chr1	2840000	2850000	chr1
chr1	2850000	2860000	chr1			chr1	2850000	2860000	chr1			chr1	2850000	2860000	chr1			chr1	2850000	2860000	chr1			chr1	2850000	2860000	chr1			chr1	2850000	2860000	chr1			chr1	2850000	2860000	chr1				chr1	2850000	2860000	chr1
chr1	2860000	2870000	chr1			chr1	2860000	2870000	chr1			chr1	2860000	2870000	chr1			chr1	2860000	2870000	chr1			chr1	2860000	2870000	chr1			chr1	2860000	2870000	chr1			chr1	2860000	2870000	chr1				chr1	2860000	2870000	chr1
chr1	2870000	2880000	chr1			chr1	2870000	2880000	chr1			chr1	2870000	2880000	chr1			chr1	2870000	2880000	chr1			chr1	2870000	2880000	chr1			chr1	2870000	2880000	chr1			chr1	2870000	2880000	chr1				chr1	2870000	2880000	chr1
chr1	2880000	2890000	chr1			chr1	2880000	2890000	chr1			chr1	2880000	2890000	chr1			chr1	2880000	2890000	chr1			chr1	2880000	2890000	chr1			chr1	2880000	2890000	chr1			chr1	2880000	2890000	chr1				chr1	2880000	2890000	chr1
chr1	2890000	2900000	chr1			chr1	2890000	2900000	chr1			chr1	2890000	2900000	chr1			chr1	2890000	2900000	chr1			chr1	2890000	2900000	chr1			chr1	2890000	2900000	chr1			chr1	2890000	2900000	chr1				chr1	2890000	2900000	chr1
chr1	2900000	2910000	chr1			chr1	2900000	2910000	chr1			chr1	2900000	2910000	chr1			chr1	2900000	2910000	chr1			chr1	2900000	2910000	chr1			chr1	2900000	2910000	chr1			chr1	2900000	2910000	chr1				chr1	2900000	2910000	chr1
chr1	2910000	2920000	chr1			chr1	2910000	2920000	chr1			chr1	2910000	2920000	chr1			chr1	2910000	2920000	chr1			chr1	2910000	2920000	chr1			chr1	2910000	2920000	chr1			chr1	2910000	2920000	chr1				chr1	2910000	2920000	chr1
chr1	2920000	2930000	chr1			chr1	2920000	2930000	chr1			chr1	2920000	2930000	chr1			chr1	2920000	2930000	chr1			chr1	2920000	2930000	chr1			chr1	2920000	2930000	chr1			chr1	2920000	2930000	chr1				chr1	2920000	2930000	chr1
chr1	2930000	2940000	chr1			chr1	2930000	2940000	chr1			chr1	2930000	2940000	chr1			chr1	2930000	2940000	chr1			chr1	2930000	2940000	chr1			chr1	2930000	2940000	chr1			chr1	2930000	2940000	chr1				chr1	2930000	2940000	chr1
chr1	2940000	2950000	chr1			chr1	2940000	2950000	chr1			chr1	2940000	2950000	chr1			chr1	2940000	2950000	chr1			chr1	2940000	2950000	chr1			chr1	2940000	2950000	chr1			chr1	2940000	2950000	chr1				chr1	2940000	2950000	chr1
chr1	2950000	2960000	chr1			chr1	2950000	2960000	chr1			chr1	2950000	2960000	chr1			chr1	2950000	2960000	chr1			chr1	2950000	2960000	chr1			chr1	2950000	2960000	chr1			chr1	2950000	2960000	chr1				chr1	2950000	2960000	chr1
chr1	2960000	2970000	chr1			chr1	2960000	2970000	chr1			chr1	2960000	2970000	chr1			chr1	2960000	2970000	chr1			chr1	2960000	2970000	chr1			chr1	2960000	2970000	chr1			chr1	2960000	2970000	chr1				chr1	2960000	2970000	chr1
chr1	2970000	2980000	chr1			chr1	2970000	2980000	chr1			chr1	2970000	2980000	chr1			chr1	2970000	2980000	chr1			chr1	2970000	2980000	chr1			chr1	2970000	2980000	chr1			chr1	2970000	2980000	chr1				chr1	2970000	2980000	chr1
chr1	2980000	2990000	chr1			chr1	2980000	2990000	chr1			chr1	2980000	2990000	chr1			chr1	2980000	2990000	chr1			chr1	2980000	2990000	chr1			chr1	2980000	2990000	chr1			chr1	2980000	2990000	chr1				chr1	2980000	2990000	chr1
chr1	2990000	3000000	chr1			chr1	2990000	3000000	chr1			chr1	2990000	3000000	chr1			chr1	2990000	3000000	chr1			chr1	2990000	3000000	chr1			chr1	2990000	3000000	chr1			chr1	2990000	3000000	chr1				chr1	2990000	3000000	chr1
chr1	3000000	3010000	chr1	1.37715		chr1	3000000	3010000	chr1	1.17022		chr1	3000000	3010000	chr1	0.904859		chr1	3000000	3010000	chr1	0.968472		chr1	3000000	3010000	chr1	0.693214		chr1	3000000	3010000	chr1	1.16867		chr1	3000000	3010000	chr1	1.41785			chr1	3000000	3010000	chr1	1.55234
chr1	3010000	3020000	chr1	1.29555		chr1	3010000	3020000	chr1	1.13126		chr1	3010000	3020000	chr1	0.820356		chr1	3010000	3020000	chr1	0.806727		chr1	3010000	3020000	chr1	0.719842		chr1	3010000	3020000	chr1	0.903302		chr1	3010000	3020000	chr1	1.18273			chr1	3010000	3020000	chr1	1.4191
chr1	3020000	3030000	chr1	1.20921		chr1	3020000	3030000	chr1	1.03807		chr1	3020000	3030000	chr1	0.765105		chr1	3020000	3030000	chr1	0.767936		chr1	3020000	3030000	chr1	0.689519		chr1	3020000	3030000	chr1	0.842176		chr1	3020000	3030000	chr1	1.11427			chr1	3020000	3030000	chr1	1.39703
chr1	3030000	3040000	chr1	1.03328		chr1	3030000	3040000	chr1	0.865639		chr1	3030000	3040000	chr1	0.609884		chr1	3030000	3040000	chr1	0.608369		chr1	3030000	3040000	chr1	0.631707		chr1	3030000	3040000	chr1	0.764722		chr1	3030000	3040000	chr1	0.984376			chr1	3030000	3040000	chr1	1.26146
chr1	3040000	3050000	chr1	0.914954		chr1	3040000	3050000	chr1	0.69476		chr1	3040000	3050000	chr1	0.558048		chr1	3040000	3050000	chr1	0.448201		chr1	3040000	3050000	chr1	0.563237		chr1	3040000	3050000	chr1	0.773736		chr1	3040000	3050000	chr1	0.890604			chr1	3040000	3050000	chr1	1.17161
chr1	3050000	3060000	chr1	0.775987		chr1	3050000	3060000	chr1	0.603896		chr1	3050000	3060000	chr1	0.436377		chr1	3050000	3060000	chr1	0.261625		chr1	3050000	3060000	chr1	0.441672		chr1	3050000	3060000	chr1	0.622964		chr1	3050000	3060000	chr1	0.701779			chr1	3050000	3060000	chr1	0.968956
chr1	3060000	3070000	chr1	0.820374		chr1	3060000	3070000	chr1	0.611625		chr1	3060000	3070000	chr1	0.45982		chr1	3060000	3070000	chr1	0.316853		chr1	3060000	3070000	chr1	0.412046		chr1	3060000	3070000	chr1	0.645116		chr1	3060000	3070000	chr1	0.707826			chr1	3060000	3070000	chr1	0.932221
chr1	3070000	3080000	chr1	0.646364		chr1	3070000	3080000	chr1	0.461056		chr1	3070000	3080000	chr1	0.360392		chr1	3070000	3080000	chr1	0.0792513		chr1	3070000	3080000	chr1	0.331571		chr1	3070000	3080000	chr1	0.579147		chr1	3070000	3080000	chr1	0.547748			chr1	3070000	3080000	chr1	0.675831
chr1	3080000	3090000	chr1	0.68087		chr1	3080000	3090000	chr1	0.337145		chr1	3080000	3090000	chr1	0.275945		chr1	3080000	3090000	chr1	0.139311		chr1	3080000	3090000	chr1	0.257037		chr1	3080000	3090000	chr1	0.473281		chr1	3080000	3090000	chr1	0.592587			chr1	3080000	3090000	chr1	0.720331
chr1	3090000	3100000	chr1	0.625657		chr1	3090000	3100000	chr1	0.244211		chr1	3090000	3100000	chr1	0.211231		chr1	3090000	3100000	chr1	0.0467221		chr1	3090000	3100000	chr1	0.163771		chr1	3090000	3100000	chr1	0.344982		chr1	3090000	3100000	chr1	0.503992			chr1	3090000	3100000	chr1	0.632719
chr1	3100000	3110000	chr1	0.613725		chr1	3100000	3110000	chr1	0.267306		chr1	3100000	3110000	chr1	0.209904		chr1	3100000	3110000	chr1	0.10341		chr1	3100000	3110000	chr1	0.143303		chr1	3100000	3110000	chr1	0.241136		chr1	3100000	3110000	chr1	0.52228			chr1	3100000	3110000	chr1	0.717285
chr1	3110000	3120000	chr1	0.598241		chr1	3110000	3120000	chr1	0.235916		chr1	3110000	3120000	chr1	0.203509		chr1	3110000	3120000	chr1	0.137998		chr1	3110000	3120000	chr1	0.144465		chr1	3110000	3120000	chr1	0.248484		chr1	3110000	3120000	chr1	0.52531			chr1	3110000	3120000	chr1	0.751708
chr1	3120000	3130000	chr1	0.610611		chr1	3120000	3130000	chr1	0.186046		chr1	3120000	3130000	chr1	0.163737		chr1	3120000	3130000	chr1	0.140565		chr1	3120000	3130000	chr1	0.129464		chr1	3120000	3130000	chr1	0.284241		chr1	3120000	3130000	chr1	0.52848			chr1	3120000	3130000	chr1	0.70232
chr1	3130000	3140000	chr1	0.555033		chr1	3130000	3140000	chr1	0.119034		chr1	3130000	3140000	chr1	0.146556		chr1	3130000	3140000	chr1	0.0774838		chr1	3130000	3140000	chr1	0.1405		chr1	3130000	3140000	chr1	0.262968		chr1	3130000	3140000	chr1	0.510902			chr1	3130000	3140000	chr1	0.666057
chr1	3140000	3150000	chr1	0.518816		chr1	3140000	3150000	chr1	0.0916325		chr1	3140000	3150000	chr1	0.144943		chr1	3140000	3150000	chr1	0.0678185		chr1	3140000	3150000	chr1	0.158102		chr1	3140000	3150000	chr1	0.30944		chr1	3140000	3150000	chr1	0.485266			chr1	3140000	3150000	chr1	0.704919
chr1	3150000	3160000	chr1	0.395838		chr1	3150000	3160000	chr1	0.00178561		chr1	3150000	3160000	chr1	0.0192583		chr1	3150000	3160000	chr1	-0.0295197		chr1	3150000	3160000	chr1	0.151184		chr1	3150000	3160000	chr1	0.212811		chr1	3150000	3160000	chr1	0.436052			chr1	3150000	3160000	chr1	0.576588
chr1	3160000	3170000	chr1	0.481448		chr1	3160000	3170000	chr1	0.102031		chr1	3160000	3170000	chr1	0.115697		chr1	3160000	3170000	chr1	0.0874092		chr1	3160000	3170000	chr1	0.150343		chr1	3160000	3170000	chr1	0.281353		chr1	3160000	3170000	chr1	0.548706			chr1	3160000	3170000	chr1	0.712107
chr1	3170000	3180000	chr1	0.402162		chr1	3170000	3180000	chr1	0.0894308		chr1	3170000	3180000	chr1	0.0634294		chr1	3170000	3180000	chr1	-0.0626148		chr1	3170000	3180000	chr1	0.106947		chr1	3170000	3180000	chr1	0.287706		chr1	3170000	3180000	chr1	0.408866			chr1	3170000	3180000	chr1	0.642736
chr1	3180000	3190000	chr1	0.36487		chr1	3180000	3190000	chr1	0.129929		chr1	3180000	3190000	chr1	0.0768869		chr1	3180000	3190000	chr1	-0.0818967		chr1	3180000	3190000	chr1	0.0852896		chr1	3180000	3190000	chr1	0.310972		chr1	3180000	3190000	chr1	0.463175			chr1	3180000	3190000	chr1	0.620492
chr1	3190000	3200000	chr1	0.376748		chr1	3190000	3200000	chr1	0.203752		chr1	3190000	3200000	chr1	0.097716		chr1	3190000	3200000	chr1	-0.0592918		chr1	3190000	3200000	chr1	0.0472398		chr1	3190000	3200000	chr1	0.319033		chr1	3190000	3200000	chr1	0.470997			chr1	3190000	3200000	chr1	0.63421
chr1	3200000	3210000	chr1	0.388875		chr1	3200000	3210000	chr1	0.215091		chr1	3200000	3210000	chr1	0.11621		chr1	3200000	3210000	chr1	0.0126925		chr1	3200000	3210000	chr1	0.0473773		chr1	3200000	3210000	chr1	0.355022		chr1	3200000	3210000	chr1	0.481579			chr1	3200000	3210000	chr1	0.642127
chr1	3210000	3220000	chr1	0.419763		chr1	3210000	3220000	chr1	0.232262		chr1	3210000	3220000	chr1	0.141616		chr1	3210000	3220000	chr1	0.026657		chr1	3210000	3220000	chr1	0.0358642		chr1	3210000	3220000	chr1	0.339027		chr1	3210000	3220000	chr1	0.44525			chr1	3210000	3220000	chr1	0.686125
chr1	3220000	3230000	chr1	0.404763		chr1	3220000	3230000	chr1	0.219295		chr1	3220000	3230000	chr1	0.124831		chr1	3220000	3230000	chr1	0.0561493		chr1	3220000	3230000	chr1	0.0153533		chr1	3220000	3230000	chr1	0.294549		chr1	3220000	3230000	chr1	0.445301			chr1	3220000	3230000	chr1	0.692987
chr1	3230000	3240000	chr1	0.357375		chr1	3230000	3240000	chr1	0.187992		chr1	3230000	3240000	chr1	0.086386		chr1	3230000	3240000	chr1	0.0233806		chr1	3230000	3240000	chr1	-0.00665374		chr1	3230000	3240000	chr1	0.229625		chr1	3230000	3240000	chr1	0.413619			chr1	3230000	3240000	chr1	0.653909
chr1	3240000	3250000	chr1	0.364093		chr1	3240000	3250000	chr1	0.190426		chr1	3240000	3250000	chr1	0.064273		chr1	3240000	3250000	chr1	0.0498413		chr1	3240000	3250000	chr1	0.0171174		chr1	3240000	3250000	chr1	0.227778		chr1	3240000	3250000	chr1	0.429926			chr1	3240000	3250000	chr1	0.680081
chr1	3250000	3260000	chr1	0.372509		chr1	3250000	3260000	chr1	0.0820989		chr1	3250000	3260000	chr1	-0.012583		chr1	3250000	3260000	chr1	0.00878273		chr1	3250000	3260000	chr1	0.00474286		chr1	3250000	3260000	chr1	0.161978		chr1	3250000	3260000	chr1	0.412132			chr1	3250000	3260000	chr1	0.679779
chr1	3260000	3270000	chr1	0.338636		chr1	3260000	3270000	chr1	0.0526274		chr1	3260000	3270000	chr1	-0.0170576		chr1	3260000	3270000	chr1	0.027607		chr1	3260000	3270000	chr1	0.0152361		chr1	3260000	3270000	chr1	0.149309		chr1	3260000	3270000	chr1	0.351866			chr1	3260000	3270000	chr1	0.678509
chr1	3270000	3280000	chr1	0.297931		chr1	3270000	3280000	chr1	0.0563831		chr1	3270000	3280000	chr1	-0.0600762		chr1	3270000	3280000	chr1	0.00280245		chr1	3270000	3280000	chr1	0.0140975		chr1	3270000	3280000	chr1	0.0876001		chr1	3270000	3280000	chr1	0.327172			chr1	3270000	3280000	chr1	0.656663
chr1	3280000	3290000	chr1	0.280687		chr1	3280000	3290000	chr1	0.0112713		chr1	3280000	3290000	chr1	-0.0973301		chr1	3280000	3290000	chr1	-0.0624438		chr1	3280000	3290000	chr1	-0.0170412		chr1	3280000	3290000	chr1	0.060154		chr1	3280000	3290000	chr1	0.299199			chr1	3280000	3290000	chr1	0.643031
chr1	3290000	3300000	chr1	0.234481		chr1	3290000	3300000	chr1	-0.00725018		chr1	3290000	3300000	chr1	-0.117044		chr1	3290000	3300000	chr1	-0.0709847		chr1	3290000	3300000	chr1	-0.0129631		chr1	3290000	3300000	chr1	0.0616276		chr1	3290000	3300000	chr1	0.23689			chr1	3290000	3300000	chr1	0.650992
chr1	3300000	3310000	chr1	0.211667		chr1	3300000	3310000	chr1	0.00516545		chr1	3300000	3310000	chr1	-0.125585		chr1	3300000	3310000	chr1	-0.083669		chr1	3300000	3310000	chr1	-0.0119863		chr1	3300000	3310000	chr1	0.11796		chr1	3300000	3310000	chr1	0.25512			chr1	3300000	3310000	chr1	0.645107
chr1	3310000	3320000	chr1	0.17256		chr1	3310000	3320000	chr1	-0.0491843		chr1	3310000	3320000	chr1	-0.069991		chr1	3310000	3320000	chr1	-0.0974557		chr1	3310000	3320000	chr1	-0.00520711		chr1	3310000	3320000	chr1	0.129929		chr1	3310000	3320000	chr1	0.254005			chr1	3310000	3320000	chr1	0.666526
chr1	3320000	3330000	chr1	0.114704		chr1	3320000	3330000	chr1	-0.055198		chr1	3320000	3330000	chr1	-0.0223815		chr1	3320000	3330000	chr1	-0.0685198		chr1	3320000	3330000	chr1	0.00285547		chr1	3320000	3330000	chr1	0.128299		chr1	3320000	3330000	chr1	0.23071			chr1	3320000	3330000	chr1	0.587771
chr1	3330000	3340000	chr1	0.0554865		chr1	3330000	3340000	chr1	-0.0377159		chr1	3330000	3340000	chr1	0.0202652		chr1	3330000	3340000	chr1	-0.10988		chr1	3330000	3340000	chr1	-0.0105932		chr1	3330000	3340000	chr1	0.126817		chr1	3330000	3340000	chr1	0.260064			chr1	3330000	3340000	chr1	0.585989
chr1	3340000	3350000	chr1	-0.0741087		chr1	3340000	3350000	chr1	-0.108626		chr1	3340000	3350000	chr1	-0.00445195		chr1	3340000	3350000	chr1	-0.0983591		chr1	3340000	3350000	chr1	0.00042838		chr1	3340000	3350000	chr1	0.0562855		chr1	3340000	3350000	chr1	0.130913			chr1	3340000	3350000	chr1	0.457745
chr1	3350000	3360000	chr1	0.0238714		chr1	3350000	3360000	chr1	-0.13476		chr1	3350000	3360000	chr1	0.00546291		chr1	3350000	3360000	chr1	-0.137426		chr1	3350000	3360000	chr1	0.00752581		chr1	3350000	3360000	chr1	0.059845		chr1	3350000	3360000	chr1	0.219219			chr1	3350000	3360000	chr1	0.573915
chr1	3360000	3370000	chr1	0.0360999		chr1	3360000	3370000	chr1	-0.100561		chr1	3360000	3370000	chr1	-0.000886469		chr1	3360000	3370000	chr1	-0.107218		chr1	3360000	3370000	chr1	-0.0314261		chr1	3360000	3370000	chr1	0.0673096		chr1	3360000	3370000	chr1	0.303182			chr1	3360000	3370000	chr1	0.591804
chr1	3370000	3380000	chr1	0.106433		chr1	3370000	3380000	chr1	-0.0792925		chr1	3370000	3380000	chr1	0.00291897		chr1	3370000	3380000	chr1	-0.0486664		chr1	3370000	3380000	chr1	-0.0441706		chr1	3370000	3380000	chr1	0.0617077		chr1	3370000	3380000	chr1	0.343669			chr1	3370000	3380000	chr1	0.623986
chr1	3380000	3390000	chr1	0.135795		chr1	3380000	3390000	chr1	-0.109364		chr1	3380000	3390000	chr1	-0.00125233		chr1	3380000	3390000	chr1	-0.0381485		chr1	3380000	3390000	chr1	-0.0763724		chr1	3380000	3390000	chr1	0.0456171		chr1	3380000	3390000	chr1	0.366495			chr1	3380000	3390000	chr1	0.67786
chr1	3390000	3400000	chr1	0.147579		chr1	3390000	3400000	chr1	-0.0470642		chr1	3390000	3400000	chr1	0.0380095		chr1	3390000	3400000	chr1	-0.00630906		chr1	3390000	3400000	chr1	-0.0873278		chr1	3390000	3400000	chr1	0.0406171		chr1	3390000	3400000	chr1	0.378634			chr1	3390000	3400000	chr1	0.630635
chr1	3400000	3410000	chr1	0.16195		chr1	3400000	3410000	chr1	-0.0300943		chr1	3400000	3410000	chr1	0.047669		chr1	3400000	3410000	chr1	0.0122892		chr1	3400000	3410000	chr1	-0.0748908		chr1	3400000	3410000	chr1	0.0904713		chr1	3400000	3410000	chr1	0.330732			chr1	3400000	3410000	chr1	0.629043
chr1	3410000	3420000	chr1	0.168802		chr1	3410000	3420000	chr1	-0.0155268		chr1	3410000	3420000	chr1	0.0567128		chr1	3410000	3420000	chr1	-0.008732		chr1	3410000	3420000	chr1	-0.0621849		chr1	3410000	3420000	chr1	0.101859		chr1	3410000	3420000	chr1	0.348727			chr1	3410000	3420000	chr1	0.682276
chr1	3420000	3430000	chr1	0.181075		chr1	3420000	3430000	chr1	0.021181		chr1	3420000	3430000	chr1	0.0551974		chr1	3420000	3430000	chr1	-0.0178681		chr1	3420000	3430000	chr1	-0.0402574		chr1	3420000	3430000	chr1	0.06416		chr1	3420000	3430000	chr1	0.379118			chr1	3420000	3430000	chr1	0.681542
chr1	3430000	3440000	chr1	0.224225		chr1	3430000	3440000	chr1	0.0201125		chr1	3430000	3440000	chr1	0.0571678		chr1	3430000	3440000	chr1	-0.0131294		chr1	3430000	3440000	chr1	-0.0190164		chr1	3430000	3440000	chr1	0.100397		chr1	3430000	3440000	chr1	0.346091			chr1	3430000	3440000	chr1	0.674336
chr1	3440000	3450000	chr1	0.175857		chr1	3440000	3450000	chr1	-0.00120707		chr1	3440000	3450000	chr1	0.0930548		chr1	3440000	3450000	chr1	0.0383471		chr1	3440000	3450000	chr1	0.00543016		chr1	3440000	3450000	chr1	0.0848553		chr1	3440000	3450000	chr1	0.270737			chr1	3440000	3450000	chr1	0.607937
chr1	3450000	3460000	chr1	0.178731		chr1	3450000	3460000	chr1	0.027115		chr1	3450000	3460000	chr1	0.0728671		chr1	3450000	3460000	chr1	0.0191322		chr1	3450000	3460000	chr1	0.0184731		chr1	3450000	3460000	chr1	0.0686626		chr1	3450000	3460000	chr1	0.259363			chr1	3450000	3460000	chr1	0.640572
chr1	3460000	3470000	chr1	0.163526		chr1	3460000	3470000	chr1	0.0359701		chr1	3460000	3470000	chr1	0.0791753		chr1	3460000	3470000	chr1	0.0230054		chr1	3460000	3470000	chr1	0.00702866		chr1	3460000	3470000	chr1	0.0528957		chr1	3460000	3470000	chr1	0.291178			chr1	3460000	3470000	chr1	0.63561
chr1	3470000	3480000	chr1	0.127714		chr1	3470000	3480000	chr1	0.0710544		chr1	3470000	3480000	chr1	0.0670371		chr1	3470000	3480000	chr1	0.0143159		chr1	3470000	3480000	chr1	-0.0141945		chr1	3470000	3480000	chr1	0.0376458		chr1	3470000	3480000	chr1	0.268977			chr1	3470000	3480000	chr1	0.630891
chr1	3480000	3490000	chr1	0.114659		chr1	3480000	3490000	chr1	0.133181		chr1	3480000	3490000	chr1	0.0788289		chr1	3480000	3490000	chr1	0.00728404		chr1	3480000	3490000	chr1	0.00368608		chr1	3480000	3490000	chr1	0.0110272		chr1	3480000	3490000	chr1	0.254138			chr1	3480000	3490000	chr1	0.624633
chr1	3490000	3500000	chr1	0.0926053		chr1	3490000	3500000	chr1	0.13382		chr1	3490000	3500000	chr1	0.0995136		chr1	3490000	3500000	chr1	0.00998109		chr1	3490000	3500000	chr1	-8.52847e-05		chr1	3490000	3500000	chr1	0.019866		chr1	3490000	3500000	chr1	0.253973			chr1	3490000	3500000	chr1	0.64691
chr1	3500000	3510000	chr1	0.0578556		chr1	3500000	3510000	chr1	0.136249		chr1	3500000	3510000	chr1	0.0749423		chr1	3500000	3510000	chr1	0.0425421		chr1	3500000	3510000	chr1	0.00631118		chr1	3500000	3510000	chr1	0.0708439		chr1	3500000	3510000	chr1	0.259111			chr1	3500000	3510000	chr1	0.625771
chr1	3510000	3520000	chr1	0.0358808		chr1	3510000	3520000	chr1	0.102928		chr1	3510000	3520000	chr1	0.0849904		chr1	3510000	3520000	chr1	0.0126892		chr1	3510000	3520000	chr1	0.00510276		chr1	3510000	3520000	chr1	0.108239		chr1	3510000	3520000	chr1	0.251195			chr1	3510000	3520000	chr1	0.571864
chr1	3520000	3530000	chr1	-0.00155116		chr1	3520000	3530000	chr1	0.0510952		chr1	3520000	3530000	chr1	0.0506124		chr1	3520000	3530000	chr1	-0.037442		chr1	3520000	3530000	chr1	-0.0183648		chr1	3520000	3530000	chr1	0.115976		chr1	3520000	3530000	chr1	0.264493			chr1	3520000	3530000	chr1	0.563417
chr1	3530000	3540000	chr1	-0.01605		chr1	3530000	3540000	chr1	0.00100614		chr1	3530000	3540000	chr1	0.0367079		chr1	3530000	3540000	chr1	-0.0760738		chr1	3530000	3540000	chr1	-0.0729123		chr1	3530000	3540000	chr1	0.0944234		chr1	3530000	3540000	chr1	0.246969			chr1	3530000	3540000	chr1	0.521109
chr1	3540000	3550000	chr1	-0.0279325		chr1	3540000	3550000	chr1	-0.0393608		chr1	3540000	3550000	chr1	-0.00324846		chr1	3540000	3550000	chr1	-0.132053		chr1	3540000	3550000	chr1	-0.102461		chr1	3540000	3550000	chr1	0.0577242		chr1	3540000	3550000	chr1	0.236077			chr1	3540000	3550000	chr1	0.484873
chr1	3550000	3560000	chr1	-0.0158884		chr1	3550000	3560000	chr1	-0.0746941		chr1	3550000	3560000	chr1	-0.0307371		chr1	3550000	3560000	chr1	-0.122887		chr1	3550000	3560000	chr1	-0.104313		chr1	3550000	3560000	chr1	0.0395028		chr1	3550000	3560000	chr1	0.219846			chr1	3550000	3560000	chr1	0.44186
chr1	3560000	3570000	chr1	0.00401575		chr1	3560000	3570000	chr1	-0.0294225		chr1	3560000	3570000	chr1	-0.0340643		chr1	3560000	3570000	chr1	-0.141942		chr1	3560000	3570000	chr1	-0.0987998		chr1	3560000	3570000	chr1	-0.0064554		chr1	3560000	3570000	chr1	0.233899			chr1	3560000	3570000	chr1	0.435959
chr1	3570000	3580000	chr1	0.0340426		chr1	3570000	3580000	chr1	-0.0380621		chr1	3570000	3580000	chr1	-0.0261032		chr1	3570000	3580000	chr1	-0.113836		chr1	3570000	3580000	chr1	-0.0931638		chr1	3570000	3580000	chr1	0.0212818		chr1	3570000	3580000	chr1	0.228513			chr1	3570000	3580000	chr1	0.470435
chr1	3580000	3590000	chr1	0.0396902		chr1	3580000	3590000	chr1	-0.0181894		chr1	3580000	3590000	chr1	-0.0142666		chr1	3580000	3590000	chr1	-0.0828638		chr1	3580000	3590000	chr1	-0.0678127		chr1	3580000	3590000	chr1	0.0426629		chr1	3580000	3590000	chr1	0.256893			chr1	3580000	3590000	chr1	0.488701
chr1	3590000	3600000	chr1	0.0750377		chr1	3590000	3600000	chr1	-0.0408812		chr1	3590000	3600000	chr1	-0.00474589		chr1	3590000	3600000	chr1	-0.0675561		chr1	3590000	3600000	chr1	-0.0511894		chr1	3590000	3600000	chr1	0.0341769		chr1	3590000	3600000	chr1	0.265638			chr1	3590000	3600000	chr1	0.539625
chr1	3600000	3610000	chr1	0.0698071		chr1	3600000	3610000	chr1	-0.0133529		chr1	3600000	3610000	chr1	-0.0120433		chr1	3600000	3610000	chr1	-0.0428075		chr1	3600000	3610000	chr1	-0.0341747		chr1	3600000	3610000	chr1	0.0481941		chr1	3600000	3610000	chr1	0.308762			chr1	3600000	3610000	chr1	0.505618
chr1	3610000	3620000	chr1	0.093402		chr1	3610000	3620000	chr1	-0.0155158		chr1	3610000	3620000	chr1	0.00538806		chr1	3610000	3620000	chr1	-0.045582		chr1	3610000	3620000	chr1	-0.00918464		chr1	3610000	3620000	chr1	0.0688444		chr1	3610000	3620000	chr1	0.27395			chr1	3610000	3620000	chr1	0.496088
chr1	3620000	3630000	chr1	0.0887433		chr1	3620000	3630000	chr1	-0.0230313		chr1	3620000	3630000	chr1	0.00778078		chr1	3620000	3630000	chr1	-0.0366843		chr1	3620000	3630000	chr1	-0.00231197		chr1	3620000	3630000	chr1	0.0854488		chr1	3620000	3630000	chr1	0.336215			chr1	3620000	3630000	chr1	0.500671
chr1	3630000	3640000	chr1	0.109611		chr1	3630000	3640000	chr1	-0.0516863		chr1	3630000	3640000	chr1	0.0352473		chr1	3630000	3640000	chr1	-0.0364865		chr1	3630000	3640000	chr1	0.025126		chr1	3630000	3640000	chr1	0.126701		chr1	3630000	3640000	chr1	0.287272			chr1	3630000	3640000	chr1	0.510667
chr1	3640000	3650000	chr1	0.0914864		chr1	3640000	3650000	chr1	-0.0944828		chr1	3640000	3650000	chr1	-0.0054779		chr1	3640000	3650000	chr1	-0.0760137		chr1	3640000	3650000	chr1	0.0216198		chr1	3640000	3650000	chr1	0.112747		chr1	3640000	3650000	chr1	0.294369			chr1	3640000	3650000	chr1	0.526209
chr1	3650000	3660000	chr1	0.0443762		chr1	3650000	3660000	chr1	-0.140613		chr1	3650000	3660000	chr1	-0.0487904		chr1	3650000	3660000	chr1	-0.122058		chr1	3650000	3660000	chr1	-0.00121649		chr1	3650000	3660000	chr1	0.104185		chr1	3650000	3660000	chr1	0.284266			chr1	3650000	3660000	chr1	0.507169
chr1	3660000	3670000	chr1	-0.00734355		chr1	3660000	3670000	chr1	-0.15026		chr1	3660000	3670000	chr1	-0.090286		chr1	3660000	3670000	chr1	-0.166291		chr1	3660000	3670000	chr1	-0.0175461		chr1	3660000	3670000	chr1	0.0762978		chr1	3660000	3670000	chr1	0.268831			chr1	3660000	3670000	chr1	0.519272
chr1	3670000	3680000	chr1	-0.0253933		chr1	3670000	3680000	chr1	-0.129278		chr1	3670000	3680000	chr1	-0.120596		chr1	3670000	3680000	chr1	-0.21239		chr1	3670000	3680000	chr1	-0.032432		chr1	3670000	3680000	chr1	0.0689806		chr1	3670000	3680000	chr1	0.188949			chr1	3670000	3680000	chr1	0.518995
chr1	3680000	3690000	chr1	-0.0048603		chr1	3680000	3690000	chr1	-0.130919		chr1	3680000	3690000	chr1	-0.113298		chr1	3680000	3690000	chr1	-0.206597		chr1	3680000	3690000	chr1	-0.0627691		chr1	3680000	3690000	chr1	0.041341		chr1	3680000	3690000	chr1	0.18051			chr1	3680000	3690000	chr1	0.549254
chr1	3690000	3700000	chr1	0.0315484		chr1	3690000	3700000	chr1	-0.121141		chr1	3690000	3700000	chr1	-0.103722		chr1	3690000	3700000	chr1	-0.210079		chr1	3690000	3700000	chr1	-0.0826329		chr1	3690000	3700000	chr1	0.0193396		chr1	3690000	3700000	chr1	0.218322			chr1	3690000	3700000	chr1	0.571583
chr1	3700000	3710000	chr1	0.0170188		chr1	3700000	3710000	chr1	-0.130883		chr1	3700000	3710000	chr1	-0.118173		chr1	3700000	3710000	chr1	-0.233114		chr1	3700000	3710000	chr1	-0.113143		chr1	3700000	3710000	chr1	0.019318		chr1	3700000	3710000	chr1	0.248924			chr1	3700000	3710000	chr1	0.508334
chr1	3710000	3720000	chr1	0.0373056		chr1	3710000	3720000	chr1	-0.156976		chr1	3710000	3720000	chr1	-0.162326		chr1	3710000	3720000	chr1	-0.218859		chr1	3710000	3720000	chr1	-0.125879		chr1	3710000	3720000	chr1	0.00360698		chr1	3710000	3720000	chr1	0.219566			chr1	3710000	3720000	chr1	0.480736
chr1	3720000	3730000	chr1	0.0724883		chr1	3720000	3730000	chr1	-0.0854885		chr1	3720000	3730000	chr1	-0.124464		chr1	3720000	3730000	chr1	-0.210341		chr1	3720000	3730000	chr1	-0.145339		chr1	3720000	3730000	chr1	0.00832623		chr1	3720000	3730000	chr1	0.209792			chr1	3720000	3730000	chr1	0.475985
chr1	3730000	3740000	chr1	0.0526189		chr1	3730000	3740000	chr1	-0.0799818		chr1	3730000	3740000	chr1	-0.154267		chr1	3730000	3740000	chr1	-0.167002		chr1	3730000	3740000	chr1	-0.129076		chr1	3730000	3740000	chr1	-0.0200916		chr1	3730000	3740000	chr1	0.216076			chr1	3730000	3740000	chr1	0.434382
chr1	3740000	3750000	chr1	0.0708854		chr1	3740000	3750000	chr1	-0.000900815		chr1	3740000	3750000	chr1	-0.139433		chr1	3740000	3750000	chr1	-0.124587		chr1	3740000	3750000	chr1	-0.111042		chr1	3740000	3750000	chr1	-0.0448698		chr1	3740000	3750000	chr1	0.231995			chr1	3740000	3750000	chr1	0.445011
chr1	3750000	3760000	chr1	0.101267		chr1	3750000	3760000	chr1	0.0365693		chr1	3750000	3760000	chr1	-0.126275		chr1	3750000	3760000	chr1	-0.102284		chr1	3750000	3760000	chr1	-0.0904104		chr1	3750000	3760000	chr1	-0.0470298		chr1	3750000	3760000	chr1	0.290764			chr1	3750000	3760000	chr1	0.413048
chr1	3760000	3770000	chr1	0.131584		chr1	3760000	3770000	chr1	0.0427464		chr1	3760000	3770000	chr1	-0.0759709		chr1	3760000	3770000	chr1	-0.0522726		chr1	3760000	3770000	chr1	-0.0843607		chr1	3760000	3770000	chr1	-0.0601406		chr1	3760000	3770000	chr1	0.329768			chr1	3760000	3770000	chr1	0.399846
chr1	3770000	3780000	chr1	0.134734		chr1	3770000	3780000	chr1	0.0577414		chr1	3770000	3780000	chr1	-0.0335235		chr1	3770000	3780000	chr1	-0.0348157		chr1	3770000	3780000	chr1	-0.046106		chr1	3770000	3780000	chr1	-0.0231223		chr1	3770000	3780000	chr1	0.340347			chr1	3770000	3780000	chr1	0.451968
chr1	3780000	3790000	chr1	0.104623		chr1	3780000	3790000	chr1	0.0951316		chr1	3780000	3790000	chr1	-0.0153684		chr1	3780000	3790000	chr1	-0.0571269		chr1	3780000	3790000	chr1	-0.0224661		chr1	3780000	3790000	chr1	-0.0148848		chr1	3780000	3790000	chr1	0.273272			chr1	3780000	3790000	chr1	0.459792
chr1	3790000	3800000	chr1	0.1054		chr1	3790000	3800000	chr1	0.116995		chr1	3790000	3800000	chr1	-0.00795918		chr1	3790000	3800000	chr1	-0.0470033		chr1	3790000	3800000	chr1	-0.0366615		chr1	3790000	3800000	chr1	-0.0360878		chr1	3790000	3800000	chr1	0.216822			chr1	3790000	3800000	chr1	0.406481
chr1	3800000	3810000	chr1	0.148238		chr1	3800000	3810000	chr1	0.15754		chr1	3800000	3810000	chr1	0.0113488		chr1	3800000	3810000	chr1	-0.0740298		chr1	3800000	3810000	chr1	-0.019768		chr1	3800000	3810000	chr1	0.00806647		chr1	3800000	3810000	chr1	0.164296			chr1	3800000	3810000	chr1	0.387777
chr1	3810000	3820000	chr1	0.196009		chr1	3810000	3820000	chr1	0.188706		chr1	3810000	3820000	chr1	0.0453574		chr1	3810000	3820000	chr1	-0.0458128		chr1	3810000	3820000	chr1	-0.0169633		chr1	3810000	3820000	chr1	0.035259		chr1	3810000	3820000	chr1	0.2135			chr1	3810000	3820000	chr1	0.411871
chr1	3820000	3830000	chr1	0.249649		chr1	3820000	3830000	chr1	0.195062		chr1	3820000	3830000	chr1	0.0690588		chr1	3820000	3830000	chr1	-0.0454221		chr1	3820000	3830000	chr1	-0.0284369		chr1	3820000	3830000	chr1	0.0903794		chr1	3820000	3830000	chr1	0.237803			chr1	3820000	3830000	chr1	0.45062
chr1	3830000	3840000	chr1	0.287591		chr1	3830000	3840000	chr1	0.227685		chr1	3830000	3840000	chr1	0.0830339		chr1	3830000	3840000	chr1	-0.0113579		chr1	3830000	3840000	chr1	-0.0264347		chr1	3830000	3840000	chr1	0.116374		chr1	3830000	3840000	chr1	0.27785			chr1	3830000	3840000	chr1	0.462625
chr1	3840000	3850000	chr1	0.258822		chr1	3840000	3850000	chr1	0.184083		chr1	3840000	3850000	chr1	0.0934206		chr1	3840000	3850000	chr1	-0.00729087		chr1	3840000	3850000	chr1	-0.0347139		chr1	3840000	3850000	chr1	0.110157		chr1	3840000	3850000	chr1	0.251169			chr1	3840000	3850000	chr1	0.493995
chr1	3850000	3860000	chr1	0.237168		chr1	3850000	3860000	chr1	0.173289		chr1	3850000	3860000	chr1	0.0901148		chr1	3850000	3860000	chr1	-0.00557641		chr1	3850000	3860000	chr1	-0.037903		chr1	3850000	3860000	chr1	0.081099		chr1	3850000	3860000	chr1	0.222199			chr1	3850000	3860000	chr1	0.5238
chr1	3860000	3870000	chr1	0.241911		chr1	3860000	3870000	chr1	0.185544		chr1	3860000	3870000	chr1	0.0748031		chr1	3860000	3870000	chr1	0.0271584		chr1	3860000	3870000	chr1	-0.059457		chr1	3860000	3870000	chr1	0.113741		chr1	3860000	3870000	chr1	0.219273			chr1	3860000	3870000	chr1	0.567456
chr1	3870000	3880000	chr1	0.238482		chr1	3870000	3880000	chr1	0.169487		chr1	3870000	3880000	chr1	0.0775667		chr1	3870000	3880000	chr1	-0.00898032		chr1	3870000	3880000	chr1	-0.0608365		chr1	3870000	3880000	chr1	0.0647053		chr1	3870000	3880000	chr1	0.244805			chr1	3870000	3880000	chr1	0.545107
chr1	3880000	3890000	chr1	0.257839		chr1	3880000	3890000	chr1	0.125957		chr1	3880000	3890000	chr1	0.0824919		chr1	3880000	3890000	chr1	-0.000669786		chr1	3880000	3890000	chr1	-0.0653906		chr1	3880000	3890000	chr1	0.0636919		chr1	3880000	3890000	chr1	0.253699			chr1	3880000	3890000	chr1	0.591137
chr1	3890000	3900000	chr1	0.271062		chr1	3890000	3900000	chr1	0.107438		chr1	3890000	3900000	chr1	0.0904819		chr1	3890000	3900000	chr1	0.0587062		chr1	3890000	3900000	chr1	-0.0548789		chr1	3890000	3900000	chr1	0.0794545		chr1	3890000	3900000	chr1	0.301128			chr1	3890000	3900000	chr1	0.568566
chr1	3900000	3910000	chr1	0.244686		chr1	3900000	3910000	chr1	0.0635885		chr1	3900000	3910000	chr1	0.067429		chr1	3900000	3910000	chr1	0.0384187		chr1	3900000	3910000	chr1	-0.0674691		chr1	3900000	3910000	chr1	0.0672858		chr1	3900000	3910000	chr1	0.306478			chr1	3900000	3910000	chr1	0.532486
chr1	3910000	3920000	chr1	0.21366		chr1	3910000	3920000	chr1	0.0901956		chr1	3910000	3920000	chr1	0.0500144		chr1	3910000	3920000	chr1	0.0305135		chr1	3910000	3920000	chr1	-0.0832779		chr1	3910000	3920000	chr1	0.0333405		chr1	3910000	3920000	chr1	0.290802			chr1	3910000	3920000	chr1	0.515654
chr1	3920000	3930000	chr1	0.173402		chr1	3920000	3930000	chr1	0.0309249		chr1	3920000	3930000	chr1	0.0456834		chr1	3920000	3930000	chr1	-0.0246521		chr1	3920000	3930000	chr1	-0.0740964		chr1	3920000	3930000	chr1	0.0495556		chr1	3920000	3930000	chr1	0.222088			chr1	3920000	3930000	chr1	0.419773
chr1	3930000	3940000	chr1	0.115362		chr1	3930000	3940000	chr1	0.0106923		chr1	3930000	3940000	chr1	-0.0396012		chr1	3930000	3940000	chr1	-0.0732582		chr1	3930000	3940000	chr1	-0.0894449		chr1	3930000	3940000	chr1	-0.00887139		chr1	3930000	3940000	chr1	0.256716			chr1	3930000	3940000	chr1	0.478532
chr1	3940000	3950000	chr1	0.106083		chr1	3940000	3950000	chr1	-0.00897556		chr1	3940000	3950000	chr1	-0.0757935		chr1	3940000	3950000	chr1	-0.100338		chr1	3940000	3950000	chr1	-0.11541		chr1	3940000	3950000	chr1	0.0244399		chr1	3940000	3950000	chr1	0.228217			chr1	3940000	3950000	chr1	0.418762
chr1	3950000	3960000	chr1	0.108924		chr1	3950000	3960000	chr1	-0.0304663		chr1	3950000	3960000	chr1	-0.0823933		chr1	3950000	3960000	chr1	-0.108097		chr1	3950000	3960000	chr1	-0.128273		chr1	3950000	3960000	chr1	0.0117295		chr1	3950000	3960000	chr1	0.236809			chr1	3950000	3960000	chr1	0.379969
chr1	3960000	3970000	chr1	0.111067		chr1	3960000	3970000	chr1	-0.0293406		chr1	3960000	3970000	chr1	-0.0585774		chr1	3960000	3970000	chr1	-0.10306		chr1	3960000	3970000	chr1	-0.133839		chr1	3960000	3970000	chr1	0.00934893		chr1	3960000	3970000	chr1	0.236143			chr1	3960000	3970000	chr1	0.366648
chr1	3970000	3980000	chr1	0.104833		chr1	3970000	3980000	chr1	-0.0144398		chr1	3970000	3980000	chr1	-0.0876838		chr1	3970000	3980000	chr1	-0.0871211		chr1	3970000	3980000	chr1	-0.128732		chr1	3970000	3980000	chr1	-0.0201274		chr1	3970000	3980000	chr1	0.207352			chr1	3970000	3980000	chr1	0.365444
chr1	3980000	3990000	chr1	0.0861523		chr1	3980000	3990000	chr1	-0.0424335		chr1	3980000	3990000	chr1	-0.117841		chr1	3980000	3990000	chr1	-0.121077		chr1	3980000	3990000	chr1	-0.18971		chr1	3980000	3990000	chr1	-0.0251664		chr1	3980000	3990000	chr1	0.14238			chr1	3980000	3990000	chr1	0.379618
chr1	3990000	4000000	chr1	0.156874		chr1	3990000	4000000	chr1	0.056855		chr1	3990000	4000000	chr1	-0.0377312		chr1	3990000	4000000	chr1	-0.0429022		chr1	3990000	4000000	chr1	-0.157867		chr1	3990000	4000000	chr1	-0.00322771		chr1	3990000	4000000	chr1	0.126523			chr1	3990000	4000000	chr1	0.47949
chr1	4000000	4010000	chr1	0.137447		chr1	4000000	4010000	chr1	0.0611788		chr1	4000000	4010000	chr1	-0.080099		chr1	4000000	4010000	chr1	-0.0450082		chr1	4000000	4010000	chr1	-0.126027		chr1	4000000	4010000	chr1	0.00978211		chr1	4000000	4010000	chr1	0.072441			chr1	4000000	4010000	chr1	0.391664
chr1	4010000	4020000	chr1	0.12693		chr1	4010000	4020000	chr1	0.0610177		chr1	4010000	4020000	chr1	-0.0411917		chr1	4010000	4020000	chr1	-0.049635		chr1	4010000	4020000	chr1	-0.13734		chr1	4010000	4020000	chr1	0.00992782		chr1	4010000	4020000	chr1	0.119791			chr1	4010000	4020000	chr1	0.438072
chr1	4020000	4030000	chr1	0.105152		chr1	4020000	4030000	chr1	0.0642473		chr1	4020000	4030000	chr1	-0.042275		chr1	4020000	4030000	chr1	-0.0742592		chr1	4020000	4030000	chr1	-0.127543		chr1	4020000	4030000	chr1	0.0377881		chr1	4020000	4030000	chr1	-0.00951586			chr1	4020000	4030000	chr1	0.312622
chr1	4030000	4040000	chr1	0.117812		chr1	4030000	4040000	chr1	0.0626911		chr1	4030000	4040000	chr1	-0.00507418		chr1	4030000	4040000	chr1	-0.0803307		chr1	4030000	4040000	chr1	-0.13532		chr1	4030000	4040000	chr1	0.0892288		chr1	4030000	4040000	chr1	0.0864969			chr1	4030000	4040000	chr1	0.403986
chr1	4040000	4050000	chr1	0.113831		chr1	4040000	4050000	chr1	0.0345565		chr1	4040000	4050000	chr1	-0.0240706		chr1	4040000	4050000	chr1	-0.0847722		chr1	4040000	4050000	chr1	-0.175278		chr1	4040000	4050000	chr1	0.0567483		chr1	4040000	4050000	chr1	0.153125			chr1	4040000	4050000	chr1	0.376068
chr1	4050000	4060000	chr1	0.125433		chr1	4050000	4060000	chr1	0.0347349		chr1	4050000	4060000	chr1	-0.057086		chr1	4050000	4060000	chr1	-0.105017		chr1	4050000	4060000	chr1	-0.164986		chr1	4050000	4060000	chr1	0.046252		chr1	4050000	4060000	chr1	0.159019			chr1	4050000	4060000	chr1	0.357757
chr1	4060000	4070000	chr1	0.11181		chr1	4060000	4070000	chr1	-0.000881688		chr1	4060000	4070000	chr1	-0.0661712		chr1	4060000	4070000	chr1	-0.149277		chr1	4060000	4070000	chr1	-0.198404		chr1	4060000	4070000	chr1	0.0284632		chr1	4060000	4070000	chr1	0.159758			chr1	4060000	4070000	chr1	0.354903
chr1	4070000	4080000	chr1	0.0998101		chr1	4070000	4080000	chr1	0.00820988		chr1	4070000	4080000	chr1	-0.0678821		chr1	4070000	4080000	chr1	-0.146181		chr1	4070000	4080000	chr1	-0.21053		chr1	4070000	4080000	chr1	-0.00785836		chr1	4070000	4080000	chr1	0.135072			chr1	4070000	4080000	chr1	0.196334
chr1	4080000	4090000	chr1	0.0467228		chr1	4080000	4090000	chr1	-0.132387		chr1	4080000	4090000	chr1	-0.162411		chr1	4080000	4090000	chr1	-0.207111		chr1	4080000	4090000	chr1	-0.260608		chr1	4080000	4090000	chr1	0.0129593		chr1	4080000	4090000	chr1	0.0935522			chr1	4080000	4090000	chr1	0.186939
chr1	4090000	4100000	chr1	0.0990143		chr1	4090000	4100000	chr1	-0.0788096		chr1	4090000	4100000	chr1	-0.0953686		chr1	4090000	4100000	chr1	-0.130273		chr1	4090000	4100000	chr1	-0.179031		chr1	4090000	4100000	chr1	0.0167226		chr1	4090000	4100000	chr1	0.163219			chr1	4090000	4100000	chr1	0.379383
chr1	4100000	4110000	chr1	0.130751		chr1	4100000	4110000	chr1	0.0211451		chr1	4100000	4110000	chr1	-0.0840006		chr1	4100000	4110000	chr1	-0.0940131		chr1	4100000	4110000	chr1	-0.214581		chr1	4100000	4110000	chr1	-0.0108213		chr1	4100000	4110000	chr1	0.198053			chr1	4100000	4110000	chr1	0.487381
chr1	4110000	4120000	chr1	0.0946984		chr1	4110000	4120000	chr1	0.0750356		chr1	4110000	4120000	chr1	-0.0635148		chr1	4110000	4120000	chr1	-0.0509445		chr1	4110000	4120000	chr1	-0.168307		chr1	4110000	4120000	chr1	-0.108848		chr1	4110000	4120000	chr1	0.221399			chr1	4110000	4120000	chr1	0.620333
chr1	4120000	4130000	chr1	0.0859793		chr1	4120000	4130000	chr1	0.0982263		chr1	4120000	4130000	chr1	-0.0256207		chr1	4120000	4130000	chr1	-0.010167		chr1	4120000	4130000	chr1	-0.149392		chr1	4120000	4130000	chr1	-0.0713518		chr1	4120000	4130000	chr1	0.188828			chr1	4120000	4130000	chr1	0.565617
chr1	4130000	4140000	chr1	0.0803215		chr1	4130000	4140000	chr1	0.116267		chr1	4130000	4140000	chr1	0.0232936		chr1	4130000	4140000	chr1	0.0120325		chr1	4130000	4140000	chr1	-0.134996		chr1	4130000	4140000	chr1	-0.0494924		chr1	4130000	4140000	chr1	0.196079			chr1	4130000	4140000	chr1	0.677013
chr1	4140000	4150000	chr1	0.0309564		chr1	4140000	4150000	chr1	0.0920439		chr1	4140000	4150000	chr1	-0.00380567		chr1	4140000	4150000	chr1	0.00152125		chr1	4140000	4150000	chr1	-0.150049		chr1	4140000	4150000	chr1	-0.022105		chr1	4140000	4150000	chr1	0.233137			chr1	4140000	4150000	chr1	0.617639
chr1	4150000	4160000	chr1	0.0373657		chr1	4150000	4160000	chr1	0.0977266		chr1	4150000	4160000	chr1	-0.00507095		chr1	4150000	4160000	chr1	-0.0292372		chr1	4150000	4160000	chr1	-0.152566		chr1	4150000	4160000	chr1	-0.0789682		chr1	4150000	4160000	chr1	0.194324			chr1	4150000	4160000	chr1	0.629813
chr1	4160000	4170000	chr1	0.0318609		chr1	4160000	4170000	chr1	0.0399512		chr1	4160000	4170000	chr1	-0.0260799		chr1	4160000	4170000	chr1	-0.0418199		chr1	4160000	4170000	chr1	-0.124696		chr1	4160000	4170000	chr1	-0.0885219		chr1	4160000	4170000	chr1	0.131076			chr1	4160000	4170000	chr1	0.57456
chr1	4170000	4180000	chr1	0.061676		chr1	4170000	4180000	chr1	0.0324999		chr1	4170000	4180000	chr1	-0.0474476		chr1	4170000	4180000	chr1	-0.100903		chr1	4170000	4180000	chr1	-0.0525735		chr1	4170000	4180000	chr1	-0.0789434		chr1	4170000	4180000	chr1	0.0803702			chr1	4170000	4180000	chr1	0.447569
chr1	4180000	4190000	chr1	-0.00444062		chr1	4180000	4190000	chr1	-0.0537138		chr1	4180000	4190000	chr1	-0.122915		chr1	4180000	4190000	chr1	-0.141996		chr1	4180000	4190000	chr1	-0.131234		chr1	4180000	4190000	chr1	-0.0247259		chr1	4180000	4190000	chr1	0.0461294			chr1	4180000	4190000	chr1	0.374167
chr1	4190000	4200000	chr1	-0.0531752		chr1	4190000	4200000	chr1	-0.142665		chr1	4190000	4200000	chr1	-0.217044		chr1	4190000	4200000	chr1	-0.266134		chr1	4190000	4200000	chr1	-0.135354		chr1	4190000	4200000	chr1	-0.00718074		chr1	4190000	4200000	chr1	-0.0360879			chr1	4190000	4200000	chr1	0.256046
chr1	4200000	4210000	chr1	0.0467481		chr1	4200000	4210000	chr1	-0.0389083		chr1	4200000	4210000	chr1	-0.116219		chr1	4200000	4210000	chr1	-0.19618		chr1	4200000	4210000	chr1	-0.134251		chr1	4200000	4210000	chr1	-0.0232317		chr1	4200000	4210000	chr1	0.0599375			chr1	4200000	4210000	chr1	0.410231
chr1	4210000	4220000	chr1	0.0527033		chr1	4210000	4220000	chr1	-0.0276798		chr1	4210000	4220000	chr1	-0.0974729		chr1	4210000	4220000	chr1	-0.248724		chr1	4210000	4220000	chr1	-0.149686		chr1	4210000	4220000	chr1	-0.0692372		chr1	4210000	4220000	chr1	0.079423			chr1	4210000	4220000	chr1	0.381834
chr1	4220000	4230000	chr1	0.0933706		chr1	4220000	4230000	chr1	0.0346034		chr1	4220000	4230000	chr1	-0.0468011		chr1	4220000	4230000	chr1	-0.19077		chr1	4220000	4230000	chr1	-0.143927		chr1	4220000	4230000	chr1	-0.105437		chr1	4220000	4230000	chr1	0.113481			chr1	4220000	4230000	chr1	0.528952
chr1	4230000	4240000	chr1	0.144726		chr1	4230000	4240000	chr1	0.0868226		chr1	4230000	4240000	chr1	0.0288894		chr1	4230000	4240000	chr1	-0.152879		chr1	4230000	4240000	chr1	-0.116239		chr1	4230000	4240000	chr1	-0.107981		chr1	4230000	4240000	chr1	0.167963			chr1	4230000	4240000	chr1	0.568474
chr1	4240000	4250000	chr1	0.154814		chr1	4240000	4250000	chr1	0.0920962		chr1	4240000	4250000	chr1	0.072003		chr1	4240000	4250000	chr1	-0.100804		chr1	4240000	4250000	chr1	-0.114106		chr1	4240000	4250000	chr1	-0.0739762		chr1	4240000	4250000	chr1	0.209617			chr1	4240000	4250000	chr1	0.516225
chr1	4250000	4260000	chr1	0.167543		chr1	4250000	4260000	chr1	0.116432		chr1	4250000	4260000	chr1	0.100495		chr1	4250000	4260000	chr1	-0.107327		chr1	4250000	4260000	chr1	-0.10971		chr1	4250000	4260000	chr1	-0.0637818		chr1	4250000	4260000	chr1	0.180915			chr1	4250000	4260000	chr1	0.503561
chr1	4260000	4270000	chr1	0.151945		chr1	4260000	4270000	chr1	0.0851356		chr1	4260000	4270000	chr1	0.104395		chr1	4260000	4270000	chr1	-0.111998		chr1	4260000	4270000	chr1	-0.098103		chr1	4260000	4270000	chr1	-0.0558923		chr1	4260000	4270000	chr1	0.22077			chr1	4260000	4270000	chr1	0.539848
chr1	4270000	4280000	chr1	0.119461		chr1	4270000	4280000	chr1	0.083373		chr1	4270000	4280000	chr1	0.0781593		chr1	4270000	4280000	chr1	-0.113806		chr1	4270000	4280000	chr1	-0.114895		chr1	4270000	4280000	chr1	-0.0695711		chr1	4270000	4280000	chr1	0.214079			chr1	4270000	4280000	chr1	0.537896
chr1	4280000	4290000	chr1	0.0936757		chr1	4280000	4290000	chr1	0.00761745		chr1	4280000	4290000	chr1	0.0149683		chr1	4280000	4290000	chr1	-0.123581		chr1	4280000	4290000	chr1	-0.106257		chr1	4280000	4290000	chr1	-0.100667		chr1	4280000	4290000	chr1	0.259979			chr1	4280000	4290000	chr1	0.470105
chr1	4290000	4300000	chr1	0.0218952		chr1	4290000	4300000	chr1	-0.0586489		chr1	4290000	4300000	chr1	-0.0913131		chr1	4290000	4300000	chr1	-0.226264		chr1	4290000	4300000	chr1	-0.126028		chr1	4290000	4300000	chr1	-0.0988953		chr1	4290000	4300000	chr1	0.188714			chr1	4290000	4300000	chr1	0.367169
chr1	4300000	4310000	chr1	-0.0168768		chr1	4300000	4310000	chr1	-0.0914166		chr1	4300000	4310000	chr1	-0.108257		chr1	4300000	4310000	chr1	-0.26798		chr1	4300000	4310000	chr1	-0.157801		chr1	4300000	4310000	chr1	-0.067528		chr1	4300000	4310000	chr1	0.156189			chr1	4300000	4310000	chr1	0.347293
chr1	4310000	4320000	chr1	-0.0664385		chr1	4310000	4320000	chr1	-0.101449		chr1	4310000	4320000	chr1	-0.138736		chr1	4310000	4320000	chr1	-0.288016		chr1	4310000	4320000	chr1	-0.182304		chr1	4310000	4320000	chr1	-0.0934094		chr1	4310000	4320000	chr1	0.111325			chr1	4310000	4320000	chr1	0.235477
chr1	4320000	4330000	chr1	-0.13181		chr1	4320000	4330000	chr1	-0.123498		chr1	4320000	4330000	chr1	-0.153879		chr1	4320000	4330000	chr1	-0.311306		chr1	4320000	4330000	chr1	-0.219558		chr1	4320000	4330000	chr1	-0.112009		chr1	4320000	4330000	chr1	0.0898189			chr1	4320000	4330000	chr1	0.3785
chr1	4330000	4340000	chr1	-0.221514		chr1	4330000	4340000	chr1	-0.164763		chr1	4330000	4340000	chr1	-0.219073		chr1	4330000	4340000	chr1	-0.340696		chr1	4330000	4340000	chr1	-0.229481		chr1	4330000	4340000	chr1	-0.151341		chr1	4330000	4340000	chr1	0.0715846			chr1	4330000	4340000	chr1	0.384368
chr1	4340000	4350000	chr1	-0.237506		chr1	4340000	4350000	chr1	-0.190154		chr1	4340000	4350000	chr1	-0.221406		chr1	4340000	4350000	chr1	-0.316088		chr1	4340000	4350000	chr1	-0.223913		chr1	4340000	4350000	chr1	-0.134288		chr1	4340000	4350000	chr1	0.158934			chr1	4340000	4350000	chr1	0.438755
chr1	4350000	4360000	chr1	-0.218721		chr1	4350000	4360000	chr1	-0.208373		chr1	4350000	4360000	chr1	-0.255314		chr1	4350000	4360000	chr1	-0.309549		chr1	4350000	4360000	chr1	-0.207871		chr1	4350000	4360000	chr1	-0.105213		chr1	4350000	4360000	chr1	0.118559			chr1	4350000	4360000	chr1	0.41417
chr1	4360000	4370000	chr1	-0.173777		chr1	4360000	4370000	chr1	-0.230946		chr1	4360000	4370000	chr1	-0.250711		chr1	4360000	4370000	chr1	-0.258649		chr1	4360000	4370000	chr1	-0.175398		chr1	4360000	4370000	chr1	-0.0849335		chr1	4360000	4370000	chr1	0.138382			chr1	4360000	4370000	chr1	0.412262
chr1	4370000	4380000	chr1	-0.122982		chr1	4370000	4380000	chr1	-0.237579		chr1	4370000	4380000	chr1	-0.238702		chr1	4370000	4380000	chr1	-0.239863		chr1	4370000	4380000	chr1	-0.183119		chr1	4370000	4380000	chr1	-0.0774294		chr1	4370000	4380000	chr1	0.122036			chr1	4370000	4380000	chr1	0.396162
chr1	4380000	4390000	chr1	-0.0896492		chr1	4380000	4390000	chr1	-0.240156		chr1	4380000	4390000	chr1	-0.209276		chr1	4380000	4390000	chr1	-0.273183		chr1	4380000	4390000	chr1	-0.199748		chr1	4380000	4390000	chr1	-0.0562015		chr1	4380000	4390000	chr1	0.134142			chr1	4380000	4390000	chr1	0.407374
chr1	4390000	4400000	chr1	-0.0588037		chr1	4390000	4400000	chr1	-0.20291		chr1	4390000	4400000	chr1	-0.192512		chr1	4390000	4400000	chr1	-0.275817		chr1	4390000	4400000	chr1	-0.223831		chr1	4390000	4400000	chr1	-0.0741364		chr1	4390000	4400000	chr1	0.0973271			chr1	4390000	4400000	chr1	0.386751
chr1	4400000	4410000	chr1	-0.0411031		chr1	4400000	4410000	chr1	-0.184552		chr1	4400000	4410000	chr1	-0.190716		chr1	4400000	4410000	chr1	-0.2818		chr1	4400000	4410000	chr1	-0.228707		chr1	4400000	4410000	chr1	-0.102361		chr1	4400000	4410000	chr1	0.122123			chr1	4400000	4410000	chr1	0.386953
chr1	4410000	4420000	chr1	-0.0331806		chr1	4410000	4420000	chr1	-0.203396		chr1	4410000	4420000	chr1	-0.208537		chr1	4410000	4420000	chr1	-0.30698		chr1	4410000	4420000	chr1	-0.231333		chr1	4410000	4420000	chr1	-0.164619		chr1	4410000	4420000	chr1	0.118877			chr1	4410000	4420000	chr1	0.323627
chr1	4420000	4430000	chr1	-0.048419		chr1	4420000	4430000	chr1	-0.166883		chr1	4420000	4430000	chr1	-0.215246		chr1	4420000	4430000	chr1	-0.297952		chr1	4420000	4430000	chr1	-0.185457		chr1	4420000	4430000	chr1	-0.103658		chr1	4420000	4430000	chr1	0.105275			chr1	4420000	4430000	chr1	0.388764
chr1	4430000	4440000	chr1	-0.0449782		chr1	4430000	4440000	chr1	-0.202915		chr1	4430000	4440000	chr1	-0.183671		chr1	4430000	4440000	chr1	-0.32039		chr1	4430000	4440000	chr1	-0.155948		chr1	4430000	4440000	chr1	-0.0697159		chr1	4430000	4440000	chr1	0.118523			chr1	4430000	4440000	chr1	0.405062
chr1	4440000	4450000	chr1	-0.0494918		chr1	4440000	4450000	chr1	-0.212782		chr1	4440000	4450000	chr1	-0.19207		chr1	4440000	4450000	chr1	-0.308805		chr1	4440000	4450000	chr1	-0.181324		chr1	4440000	4450000	chr1	-0.0998322		chr1	4440000	4450000	chr1	0.120855			chr1	4440000	4450000	chr1	0.405817
chr1	4450000	4460000	chr1	-0.0668945		chr1	4450000	4460000	chr1	-0.193392		chr1	4450000	4460000	chr1	-0.151038		chr1	4450000	4460000	chr1	-0.248375		chr1	4450000	4460000	chr1	-0.151651		chr1	4450000	4460000	chr1	-0.0345047		chr1	4450000	4460000	chr1	0.153337			chr1	4450000	4460000	chr1	0.39809
chr1	4460000	4470000	chr1	-0.0802578		chr1	4460000	4470000	chr1	-0.227524		chr1	4460000	4470000	chr1	-0.136437		chr1	4460000	4470000	chr1	-0.216659		chr1	4460000	4470000	chr1	-0.155274		chr1	4460000	4470000	chr1	-0.0734615		chr1	4460000	4470000	chr1	0.151345			chr1	4460000	4470000	chr1	0.386092
chr1	4470000	4480000	chr1	-0.0106335		chr1	4470000	4480000	chr1	-0.12764		chr1	4470000	4480000	chr1	-0.0166123		chr1	4470000	4480000	chr1	-0.112599		chr1	4470000	4480000	chr1	-0.0388837		chr1	4470000	4480000	chr1	0.0373456		chr1	4470000	4480000	chr1	0.216647			chr1	4470000	4480000	chr1	0.480477
chr1	4480000	4490000	chr1	-0.0569219		chr1	4480000	4490000	chr1	-0.12246		chr1	4480000	4490000	chr1	-0.0669836		chr1	4480000	4490000	chr1	-0.117201		chr1	4480000	4490000	chr1	-0.0235239		chr1	4480000	4490000	chr1	0.0249812		chr1	4480000	4490000	chr1	0.185999			chr1	4480000	4490000	chr1	0.465347
chr1	4490000	4500000	chr1	-0.0111459		chr1	4490000	4500000	chr1	-0.103057		chr1	4490000	4500000	chr1	0.0076657		chr1	4490000	4500000	chr1	-0.0701512		chr1	4490000	4500000	chr1	0.0278044		chr1	4490000	4500000	chr1	0.0495969		chr1	4490000	4500000	chr1	0.221098			chr1	4490000	4500000	chr1	0.517013
chr1	4500000	4510000	chr1	0.0234819		chr1	4500000	4510000	chr1	-0.0126312		chr1	4500000	4510000	chr1	0.0396951		chr1	4500000	4510000	chr1	0.00023382		chr1	4500000	4510000	chr1	0.0733652		chr1	4500000	4510000	chr1	0.0451724		chr1	4500000	4510000	chr1	0.199749			chr1	4500000	4510000	chr1	0.488215
chr1	4510000	4520000	chr1	0.0599062		chr1	4510000	4520000	chr1	0.0194148		chr1	4510000	4520000	chr1	0.0944519		chr1	4510000	4520000	chr1	0.024754		chr1	4510000	4520000	chr1	0.0993344		chr1	4510000	4520000	chr1	0.0875587		chr1	4510000	4520000	chr1	0.233886			chr1	4510000	4520000	chr1	0.520889
chr1	4520000	4530000	chr1	0.108568		chr1	4520000	4530000	chr1	0.0553678		chr1	4520000	4530000	chr1	0.112188		chr1	4520000	4530000	chr1	0.0479822		chr1	4520000	4530000	chr1	0.168702		chr1	4520000	4530000	chr1	0.115143		chr1	4520000	4530000	chr1	0.256576			chr1	4520000	4530000	chr1	0.51331
chr1	4530000	4540000	chr1	0.111108		chr1	4530000	4540000	chr1	0.0952155		chr1	4530000	4540000	chr1	0.129008		chr1	4530000	4540000	chr1	0.0754962		chr1	4530000	4540000	chr1	0.178183		chr1	4530000	4540000	chr1	0.139825		chr1	4530000	4540000	chr1	0.296683			chr1	4530000	4540000	chr1	0.457349
chr1	4540000	4550000	chr1	0.137465		chr1	4540000	4550000	chr1	0.107297		chr1	4540000	4550000	chr1	0.11774		chr1	4540000	4550000	chr1	0.0854087		chr1	4540000	4550000	chr1	0.18305		chr1	4540000	4550000	chr1	0.11278		chr1	4540000	4550000	chr1	0.298385			chr1	4540000	4550000	chr1	0.464864
chr1	4550000	4560000	chr1	0.201282		chr1	4550000	4560000	chr1	0.171002		chr1	4550000	4560000	chr1	0.149414		chr1	4550000	4560000	chr1	0.140402		chr1	4550000	4560000	chr1	0.212633		chr1	4550000	4560000	chr1	0.161323		chr1	4550000	4560000	chr1	0.370881			chr1	4550000	4560000	chr1	0.503502
chr1	4560000	4570000	chr1	0.172857		chr1	4560000	4570000	chr1	0.0990143		chr1	4560000	4570000	chr1	0.0951012		chr1	4560000	4570000	chr1	0.0583745		chr1	4560000	4570000	chr1	0.117125		chr1	4560000	4570000	chr1	0.0540477		chr1	4560000	4570000	chr1	0.29641			chr1	4560000	4570000	chr1	0.387138
chr1	4570000	4580000	chr1	0.241131		chr1	4570000	4580000	chr1	0.197364		chr1	4570000	4580000	chr1	0.195848		chr1	4570000	4580000	chr1	0.137614		chr1	4570000	4580000	chr1	0.164139		chr1	4570000	4580000	chr1	0.114644		chr1	4570000	4580000	chr1	0.362436			chr1	4570000	4580000	chr1	0.490475
chr1	4580000	4590000	chr1	0.234072		chr1	4580000	4590000	chr1	0.166676		chr1	4580000	4590000	chr1	0.167609		chr1	4580000	4590000	chr1	0.132592		chr1	4580000	4590000	chr1	0.120252		chr1	4580000	4590000	chr1	0.0872426		chr1	4580000	4590000	chr1	0.297884			chr1	4580000	4590000	chr1	0.390413
chr1	4590000	4600000	chr1	0.254566		chr1	4590000	4600000	chr1	0.160041		chr1	4590000	4600000	chr1	0.182829		chr1	4590000	4600000	chr1	0.167422		chr1	4590000	4600000	chr1	0.126049		chr1	4590000	4600000	chr1	0.157939		chr1	4590000	4600000	chr1	0.282497			chr1	4590000	4600000	chr1	0.46052
chr1	4600000	4610000	chr1	0.232424		chr1	4600000	4610000	chr1	0.203634		chr1	4600000	4610000	chr1	0.160494		chr1	4600000	4610000	chr1	0.184361		chr1	4600000	4610000	chr1	0.146446		chr1	4600000	4610000	chr1	0.154505		chr1	4600000	4610000	chr1	0.231075			chr1	4600000	4610000	chr1	0.456615
chr1	4610000	4620000	chr1	0.238668		chr1	4610000	4620000	chr1	0.20431		chr1	4610000	4620000	chr1	0.194407		chr1	4610000	4620000	chr1	0.190555		chr1	4610000	4620000	chr1	0.149867		chr1	4610000	4620000	chr1	0.127875		chr1	4610000	4620000	chr1	0.23912			chr1	4610000	4620000	chr1	0.453121
chr1	4620000	4630000	chr1	0.243514		chr1	4620000	4630000	chr1	0.210716		chr1	4620000	4630000	chr1	0.193459		chr1	4620000	4630000	chr1	0.192553		chr1	4620000	4630000	chr1	0.144872		chr1	4620000	4630000	chr1	0.091409		chr1	4620000	4630000	chr1	0.21363			chr1	4620000	4630000	chr1	0.384032
chr1	4630000	4640000	chr1	0.245664		chr1	4630000	4640000	chr1	0.203258		chr1	4630000	4640000	chr1	0.181204		chr1	4630000	4640000	chr1	0.215975		chr1	4630000	4640000	chr1	0.109087		chr1	4630000	4640000	chr1	0.0896883		chr1	4630000	4640000	chr1	0.187498			chr1	4630000	4640000	chr1	0.386231
chr1	4640000	4650000	chr1	0.273608		chr1	4640000	4650000	chr1	0.219686		chr1	4640000	4650000	chr1	0.171261		chr1	4640000	4650000	chr1	0.262752		chr1	4640000	4650000	chr1	0.0982186		chr1	4640000	4650000	chr1	0.110422		chr1	4640000	4650000	chr1	0.208283			chr1	4640000	4650000	chr1	0.380503
chr1	4650000	4660000	chr1	0.283188		chr1	4650000	4660000	chr1	0.17507		chr1	4650000	4660000	chr1	0.17815		chr1	4650000	4660000	chr1	0.258875		chr1	4650000	4660000	chr1	0.0761244		chr1	4650000	4660000	chr1	0.109478		chr1	4650000	4660000	chr1	0.250341			chr1	4650000	4660000	chr1	0.423153
chr1	4660000	4670000	chr1	0.226161		chr1	4660000	4670000	chr1	0.11657		chr1	4660000	4670000	chr1	0.100879		chr1	4660000	4670000	chr1	0.202808		chr1	4660000	4670000	chr1	0.0218401		chr1	4660000	4670000	chr1	0.071112		chr1	4660000	4670000	chr1	0.189318			chr1	4660000	4670000	chr1	0.339682
chr1	4670000	4680000	chr1	0.234411		chr1	4670000	4680000	chr1	0.132914		chr1	4670000	4680000	chr1	0.118006		chr1	4670000	4680000	chr1	0.17262		chr1	4670000	4680000	chr1	0.0208163		chr1	4670000	4680000	chr1	0.070235		chr1	4670000	4680000	chr1	0.21621			chr1	4670000	4680000	chr1	0.33217
chr1	4680000	4690000	chr1	0.206349		chr1	4680000	4690000	chr1	0.132477		chr1	4680000	4690000	chr1	0.0861489		chr1	4680000	4690000	chr1	0.1535		chr1	4680000	4690000	chr1	-0.00595948		chr1	4680000	4690000	chr1	0.00718944		chr1	4680000	4690000	chr1	0.179831			chr1	4680000	4690000	chr1	0.303554
chr1	4690000	4700000	chr1	0.169143		chr1	4690000	4700000	chr1	0.0890141		chr1	4690000	4700000	chr1	0.037191		chr1	4690000	4700000	chr1	0.0936606		chr1	4690000	4700000	chr1	-0.044347		chr1	4690000	4700000	chr1	0.00032596		chr1	4690000	4700000	chr1	0.141096			chr1	4690000	4700000	chr1	0.305227
chr1	4700000	4710000	chr1	0.119619		chr1	4700000	4710000	chr1	0.0596086		chr1	4700000	4710000	chr1	-0.0149338		chr1	4700000	4710000	chr1	0.0349716		chr1	4700000	4710000	chr1	-0.0883844		chr1	4700000	4710000	chr1	-0.00344607		chr1	4700000	4710000	chr1	0.0832565			chr1	4700000	4710000	chr1	0.269599
chr1	4710000	4720000	chr1	0.0707213		chr1	4710000	4720000	chr1	0.0759921		chr1	4710000	4720000	chr1	-0.0629161		chr1	4710000	4720000	chr1	-0.0251073		chr1	4710000	4720000	chr1	-0.140869		chr1	4710000	4720000	chr1	-0.0225875		chr1	4710000	4720000	chr1	0.0805506			chr1	4710000	4720000	chr1	0.268605
chr1	4720000	4730000	chr1	0.0125512		chr1	4720000	4730000	chr1	0.0455069		chr1	4720000	4730000	chr1	-0.128862		chr1	4720000	4730000	chr1	-0.111936		chr1	4720000	4730000	chr1	-0.21035		chr1	4720000	4730000	chr1	-0.0310179		chr1	4720000	4730000	chr1	0.0852483			chr1	4720000	4730000	chr1	0.248739
chr1	4730000	4740000	chr1	-0.0784585		chr1	4730000	4740000	chr1	-0.0438024		chr1	4730000	4740000	chr1	-0.197013		chr1	4730000	4740000	chr1	-0.196183		chr1	4730000	4740000	chr1	-0.270829		chr1	4730000	4740000	chr1	-0.0744283		chr1	4730000	4740000	chr1	0.0782142			chr1	4730000	4740000	chr1	0.273836
chr1	4740000	4750000	chr1	-0.202644		chr1	4740000	4750000	chr1	-0.188945		chr1	4740000	4750000	chr1	-0.285653		chr1	4740000	4750000	chr1	-0.316752		chr1	4740000	4750000	chr1	-0.385951		chr1	4740000	4750000	chr1	-0.1483		chr1	4740000	4750000	chr1	0.0337901			chr1	4740000	4750000	chr1	0.213942
chr1	4750000	4760000	chr1	-0.344135		chr1	4750000	4760000	chr1	-0.3174		chr1	4750000	4760000	chr1	-0.420792		chr1	4750000	4760000	chr1	-0.500838		chr1	4750000	4760000	chr1	-0.495656		chr1	4750000	4760000	chr1	-0.212992		chr1	4750000	4760000	chr1	0.0110643			chr1	4750000	4760000	chr1	0.144988
chr1	4760000	4770000	chr1	-0.470544		chr1	4760000	4770000	chr1	-0.372021		chr1	4760000	4770000	chr1	-0.491438		chr1	4760000	4770000	chr1	-0.624895		chr1	4760000	4770000	chr1	-0.534402		chr1	4760000	4770000	chr1	-0.231025		chr1	4760000	4770000	chr1	-0.00316775			chr1	4760000	4770000	chr1	0.162582
chr1	4770000	4780000	chr1	-0.484344		chr1	4770000	4780000	chr1	-0.460089		chr1	4770000	4780000	chr1	-0.451818		chr1	4770000	4780000	chr1	-0.665332		chr1	4770000	4780000	chr1	-0.526629		chr1	4770000	4780000	chr1	-0.200544		chr1	4770000	4780000	chr1	0.0481423			chr1	4770000	4780000	chr1	0.21442
chr1	4780000	4790000	chr1	-0.31618		chr1	4780000	4790000	chr1	-0.386503		chr1	4780000	4790000	chr1	-0.311509		chr1	4780000	4790000	chr1	-0.541302		chr1	4780000	4790000	chr1	-0.381491		chr1	4780000	4790000	chr1	-0.142029		chr1	4780000	4790000	chr1	0.0625			chr1	4780000	4790000	chr1	0.280714
chr1	4790000	4800000	chr1	-0.184791		chr1	4790000	4800000	chr1	-0.334229		chr1	4790000	4800000	chr1	-0.206929		chr1	4790000	4800000	chr1	-0.411477		chr1	4790000	4800000	chr1	-0.261675		chr1	4790000	4800000	chr1	-0.0110528		chr1	4790000	4800000	chr1	0.116304			chr1	4790000	4800000	chr1	0.34658
chr1	4800000	4810000	chr1	-0.0265361		chr1	4800000	4810000	chr1	-0.200655		chr1	4800000	4810000	chr1	-0.0952181		chr1	4800000	4810000	chr1	-0.245337		chr1	4800000	4810000	chr1	-0.119696		chr1	4800000	4810000	chr1	0.0474452		chr1	4800000	4810000	chr1	0.196012			chr1	4800000	4810000	chr1	0.422963
chr1	4810000	4820000	chr1	0.125073		chr1	4810000	4820000	chr1	-0.0598991		chr1	4810000	4820000	chr1	0.0302107		chr1	4810000	4820000	chr1	-0.112232		chr1	4810000	4820000	chr1	0.0521486		chr1	4810000	4820000	chr1	0.170713		chr1	4810000	4820000	chr1	0.239222			chr1	4810000	4820000	chr1	0.517888
chr1	4820000	4830000	chr1	0.204947		chr1	4820000	4830000	chr1	0.0422193		chr1	4820000	4830000	chr1	0.137079		chr1	4820000	4830000	chr1	0.0150261		chr1	4820000	4830000	chr1	0.165215		chr1	4820000	4830000	chr1	0.273177		chr1	4820000	4830000	chr1	0.286115			chr1	4820000	4830000	chr1	0.593878
chr1	4830000	4840000	chr1	0.255398		chr1	4830000	4840000	chr1	0.0909956		chr1	4830000	4840000	chr1	0.188618		chr1	4830000	4840000	chr1	0.0882052		chr1	4830000	4840000	chr1	0.257982		chr1	4830000	4840000	chr1	0.330328		chr1	4830000	4840000	chr1	0.307911			chr1	4830000	4840000	chr1	0.640726
chr1	4840000	4850000	chr1	0.205351		chr1	4840000	4850000	chr1	0.0842889		chr1	4840000	4850000	chr1	0.15311		chr1	4840000	4850000	chr1	0.100523		chr1	4840000	4850000	chr1	0.251726		chr1	4840000	4850000	chr1	0.313239		chr1	4840000	4850000	chr1	0.318174			chr1	4840000	4850000	chr1	0.614808
chr1	4850000	4860000	chr1	0.162266		chr1	4850000	4860000	chr1	0.0594674		chr1	4850000	4860000	chr1	0.0760864		chr1	4850000	4860000	chr1	0.0773033		chr1	4850000	4860000	chr1	0.254936		chr1	4850000	4860000	chr1	0.262346		chr1	4850000	4860000	chr1	0.275856			chr1	4850000	4860000	chr1	0.56221
chr1	4860000	4870000	chr1	0.0962646		chr1	4860000	4870000	chr1	-0.0696132		chr1	4860000	4870000	chr1	-0.0236964		chr1	4860000	4870000	chr1	0.0273607		chr1	4860000	4870000	chr1	0.192002		chr1	4860000	4870000	chr1	0.190122		chr1	4860000	4870000	chr1	0.18271			chr1	4860000	4870000	chr1	0.51843
chr1	4870000	4880000	chr1	0.039691		chr1	4870000	4880000	chr1	-0.174899		chr1	4870000	4880000	chr1	-0.0499307		chr1	4870000	4880000	chr1	-0.020293		chr1	4870000	4880000	chr1	0.112434		chr1	4870000	4880000	chr1	0.14006		chr1	4870000	4880000	chr1	0.14134			chr1	4870000	4880000	chr1	0.475791
chr1	4880000	4890000	chr1	-0.0454485		chr1	4880000	4890000	chr1	-0.218281		chr1	4880000	4890000	chr1	-0.163005		chr1	4880000	4890000	chr1	-0.113266		chr1	4880000	4890000	chr1	-0.00261773		chr1	4880000	4890000	chr1	0.0810764		chr1	4880000	4890000	chr1	0.0814687			chr1	4880000	4890000	chr1	0.442845
chr1	4890000	4900000	chr1	-0.0979234		chr1	4890000	4900000	chr1	-0.257324		chr1	4890000	4900000	chr1	-0.227056		chr1	4890000	4900000	chr1	-0.186785		chr1	4890000	4900000	chr1	-0.0944019		chr1	4890000	4900000	chr1	-0.00786235		chr1	4890000	4900000	chr1	0.0439211			chr1	4890000	4900000	chr1	0.344021
chr1	4900000	4910000	chr1	-0.103835		chr1	4900000	4910000	chr1	-0.314009		chr1	4900000	4910000	chr1	-0.366654		chr1	4900000	4910000	chr1	-0.250721		chr1	4900000	4910000	chr1	-0.197329		chr1	4900000	4910000	chr1	-0.105893		chr1	4900000	4910000	chr1	-0.0019587			chr1	4900000	4910000	chr1	0.270219
chr1	4910000	4920000	chr1	-0.0567865		chr1	4910000	4920000	chr1	-0.319907		chr1	4910000	4920000	chr1	-0.378605		chr1	4910000	4920000	chr1	-0.328382		chr1	4910000	4920000	chr1	-0.273865		chr1	4910000	4920000	chr1	-0.172603		chr1	4910000	4920000	chr1	-0.020227			chr1	4910000	4920000	chr1	0.1706
chr1	4920000	4930000	chr1	0.0470131		chr1	4920000	4930000	chr1	-0.322526		chr1	4920000	4930000	chr1	-0.410778		chr1	4920000	4930000	chr1	-0.340883		chr1	4920000	4930000	chr1	-0.273088		chr1	4920000	4930000	chr1	-0.194402		chr1	4920000	4930000	chr1	-0.0457451			chr1	4920000	4930000	chr1	0.18938
chr1	4930000	4940000	chr1	0.134386		chr1	4930000	4940000	chr1	-0.320384		chr1	4930000	4940000	chr1	-0.357704		chr1	4930000	4940000	chr1	-0.31394		chr1	4930000	4940000	chr1	-0.2416		chr1	4930000	4940000	chr1	-0.172144		chr1	4930000	4940000	chr1	-0.0306515			chr1	4930000	4940000	chr1	0.187543
chr1	4940000	4950000	chr1	0.183206		chr1	4940000	4950000	chr1	-0.276917		chr1	4940000	4950000	chr1	-0.320914		chr1	4940000	4950000	chr1	-0.252619		chr1	4940000	4950000	chr1	-0.202489		chr1	4940000	4950000	chr1	-0.143141		chr1	4940000	4950000	chr1	-0.0393942			chr1	4940000	4950000	chr1	0.218904
chr1	4950000	4960000	chr1	0.230987		chr1	4950000	4960000	chr1	-0.21794		chr1	4950000	4960000	chr1	-0.2257		chr1	4950000	4960000	chr1	-0.180374		chr1	4950000	4960000	chr1	-0.158655		chr1	4950000	4960000	chr1	-0.0813371		chr1	4950000	4960000	chr1	-0.0147228			chr1	4950000	4960000	chr1	0.250003
chr1	4960000	4970000	chr1	0.253879		chr1	4960000	4970000	chr1	-0.15722		chr1	4960000	4970000	chr1	-0.146657		chr1	4960000	4970000	chr1	-0.104507		chr1	4960000	4970000	chr1	-0.0875744		chr1	4960000	4970000	chr1	-0.0637222		chr1	4960000	4970000	chr1	0.0378572			chr1	4960000	4970000	chr1	0.267759
chr1	4970000	4980000	chr1	0.263012		chr1	4970000	4980000	chr1	-0.0792079		chr1	4970000	4980000	chr1	-0.0958977		chr1	4970000	4980000	chr1	-0.0633876		chr1	4970000	4980000	chr1	-0.023765		chr1	4970000	4980000	chr1	-0.0256112		chr1	4970000	4980000	chr1	0.0500118			chr1	4970000	4980000	chr1	0.236382
chr1	4980000	4990000	chr1	0.258252		chr1	4980000	4990000	chr1	-0.0491104		chr1	4980000	4990000	chr1	-0.0782733		chr1	4980000	4990000	chr1	-0.0255809		chr1	4980000	4990000	chr1	0.00214863		chr1	4980000	4990000	chr1	-0.00420156		chr1	4980000	4990000	chr1	0.00442988			chr1	4980000	4990000	chr1	0.211326
chr1	4990000	5000000	chr1	0.261431		chr1	4990000	5000000	chr1	-0.00766383		chr1	4990000	5000000	chr1	0.00103187		chr1	4990000	5000000	chr1	0.0335512		chr1	4990000	5000000	chr1	0.00491962		chr1	4990000	5000000	chr1	-0.0148557		chr1	4990000	5000000	chr1	0.0433527			chr1	4990000	5000000	chr1	0.271661
chr1	5000000	5010000	chr1	0.198022		chr1	5000000	5010000	chr1	-0.0211565		chr1	5000000	5010000	chr1	-0.0105904		chr1	5000000	5010000	chr1	0.0492186		chr1	5000000	5010000	chr1	0.00826543		chr1	5000000	5010000	chr1	-0.0275415		chr1	5000000	5010000	chr1	0.0116388			chr1	5000000	5010000	chr1	0.247676
chr1	5010000	5020000	chr1	0.12469		chr1	5010000	5020000	chr1	-0.0392702		chr1	5010000	5020000	chr1	-0.0323635		chr1	5010000	5020000	chr1	0.00758651		chr1	5010000	5020000	chr1	-0.040881		chr1	5010000	5020000	chr1	-0.038105		chr1	5010000	5020000	chr1	-0.00290895			chr1	5010000	5020000	chr1	0.269105
chr1	5020000	5030000	chr1	0.0975767		chr1	5020000	5030000	chr1	-0.0569738		chr1	5020000	5030000	chr1	-0.0220385		chr1	5020000	5030000	chr1	-0.055526		chr1	5020000	5030000	chr1	-0.0635422		chr1	5020000	5030000	chr1	-0.115756		chr1	5020000	5030000	chr1	0.130923			chr1	5020000	5030000	chr1	0.375857
chr1	5030000	5040000	chr1	0.0307371		chr1	5030000	5040000	chr1	-0.0948606		chr1	5030000	5040000	chr1	-0.0932421		chr1	5030000	5040000	chr1	-0.113044		chr1	5030000	5040000	chr1	-0.116195		chr1	5030000	5040000	chr1	-0.144361		chr1	5030000	5040000	chr1	0.101815			chr1	5030000	5040000	chr1	0.341527
chr1	5040000	5050000	chr1	-0.00316416		chr1	5040000	5050000	chr1	-0.147123		chr1	5040000	5050000	chr1	-0.162336		chr1	5040000	5050000	chr1	-0.211056		chr1	5040000	5050000	chr1	-0.151859		chr1	5040000	5050000	chr1	-0.181139		chr1	5040000	5050000	chr1	0.0679555			chr1	5040000	5050000	chr1	0.290001
chr1	5050000	5060000	chr1	-0.0602114		chr1	5050000	5060000	chr1	-0.190703		chr1	5050000	5060000	chr1	-0.255918		chr1	5050000	5060000	chr1	-0.311443		chr1	5050000	5060000	chr1	-0.208563		chr1	5050000	5060000	chr1	-0.185599		chr1	5050000	5060000	chr1	0.100924			chr1	5050000	5060000	chr1	0.229779
chr1	5060000	5070000	chr1	-0.138495		chr1	5060000	5070000	chr1	-0.222584		chr1	5060000	5070000	chr1	-0.339539		chr1	5060000	5070000	chr1	-0.386269		chr1	5060000	5070000	chr1	-0.235944		chr1	5060000	5070000	chr1	-0.165606		chr1	5060000	5070000	chr1	0.0507227			chr1	5060000	5070000	chr1	0.238788
chr1	5070000	5080000	chr1	-0.139745		chr1	5070000	5080000	chr1	-0.259256		chr1	5070000	5080000	chr1	-0.279982		chr1	5070000	5080000	chr1	-0.31983		chr1	5070000	5080000	chr1	-0.158495		chr1	5070000	5080000	chr1	-0.16321		chr1	5070000	5080000	chr1	0.109986			chr1	5070000	5080000	chr1	0.268267
chr1	5080000	5090000	chr1	-0.290023		chr1	5080000	5090000	chr1	-0.198296		chr1	5080000	5090000	chr1	-0.392329		chr1	5080000	5090000	chr1	-0.439215		chr1	5080000	5090000	chr1	-0.073637		chr1	5080000	5090000	chr1	-0.114299		chr1	5080000	5090000	chr1	0.00967547			chr1	5080000	5090000	chr1	0.14581
chr1	5090000	5100000	chr1	-0.134442		chr1	5090000	5100000	chr1	-0.103547		chr1	5090000	5100000	chr1	-0.185768		chr1	5090000	5100000	chr1	-0.2212		chr1	5090000	5100000	chr1	0.0487159		chr1	5090000	5100000	chr1	-0.0973363		chr1	5090000	5100000	chr1	0.0644475			chr1	5090000	5100000	chr1	0.28857
chr1	5100000	5110000	chr1	-0.0937001		chr1	5100000	5110000	chr1	-0.0878061		chr1	5100000	5110000	chr1	-0.106676		chr1	5100000	5110000	chr1	-0.141873		chr1	5100000	5110000	chr1	0.0796276		chr1	5100000	5110000	chr1	-0.0746508		chr1	5100000	5110000	chr1	0.18375			chr1	5100000	5110000	chr1	0.496343
chr1	5110000	5120000	chr1	-0.0449791		chr1	5110000	5120000	chr1	-0.0526124		chr1	5110000	5120000	chr1	0.0304822		chr1	5110000	5120000	chr1	-0.0570772		chr1	5110000	5120000	chr1	0.0834465		chr1	5110000	5120000	chr1	-0.0579597		chr1	5110000	5120000	chr1	0.0850893			chr1	5110000	5120000	chr1	0.466346
chr1	5120000	5130000	chr1	-0.0436685		chr1	5120000	5130000	chr1	-0.0879344		chr1	5120000	5130000	chr1	0.0477015		chr1	5120000	5130000	chr1	-0.0146871		chr1	5120000	5130000	chr1	0.0715187		chr1	5120000	5130000	chr1	-0.0305711		chr1	5120000	5130000	chr1	0.189087			chr1	5120000	5130000	chr1	0.571915
chr1	5130000	5140000	chr1	-0.0543663		chr1	5130000	5140000	chr1	-0.128107		chr1	5130000	5140000	chr1	-0.0202129		chr1	5130000	5140000	chr1	-0.0927665		chr1	5130000	5140000	chr1	-0.0340098		chr1	5130000	5140000	chr1	-0.0459953		chr1	5130000	5140000	chr1	0.101604			chr1	5130000	5140000	chr1	0.538687
chr1	5140000	5150000	chr1	-0.0545665		chr1	5140000	5150000	chr1	-0.177129		chr1	5140000	5150000	chr1	-0.0839388		chr1	5140000	5150000	chr1	-0.149938		chr1	5140000	5150000	chr1	-0.141534		chr1	5140000	5150000	chr1	-0.111025		chr1	5140000	5150000	chr1	0.110555			chr1	5140000	5150000	chr1	0.530532
chr1	5150000	5160000	chr1	-0.0681287		chr1	5150000	5160000	chr1	-0.269329		chr1	5150000	5160000	chr1	-0.186907		chr1	5150000	5160000	chr1	-0.257905		chr1	5150000	5160000	chr1	-0.314511		chr1	5150000	5160000	chr1	-0.15993		chr1	5150000	5160000	chr1	0.111091			chr1	5150000	5160000	chr1	0.443883
chr1	5160000	5170000	chr1	-0.0291034		chr1	5160000	5170000	chr1	-0.326422		chr1	5160000	5170000	chr1	-0.26267		chr1	5160000	5170000	chr1	-0.380964		chr1	5160000	5170000	chr1	-0.403469		chr1	5160000	5170000	chr1	-0.18808		chr1	5160000	5170000	chr1	0.10241			chr1	5160000	5170000	chr1	0.502871
chr1	5170000	5180000	chr1	0.0513935		chr1	5170000	5180000	chr1	-0.416719		chr1	5170000	5180000	chr1	-0.353761		chr1	5170000	5180000	chr1	-0.399957		chr1	5170000	5180000	chr1	-0.433978		chr1	5170000	5180000	chr1	-0.190777		chr1	5170000	5180000	chr1	0.155237			chr1	5170000	5180000	chr1	0.512943
chr1	5180000	5190000	chr1	0.0510331		chr1	5180000	5190000	chr1	-0.293367		chr1	5180000	5190000	chr1	-0.343656		chr1	5180000	5190000	chr1	-0.389974		chr1	5180000	5190000	chr1	-0.351233		chr1	5180000	5190000	chr1	-0.13549		chr1	5180000	5190000	chr1	0.134828			chr1	5180000	5190000	chr1	0.493042
chr1	5190000	5200000	chr1	0.110878		chr1	5190000	5200000	chr1	-0.23969		chr1	5190000	5200000	chr1	-0.237168		chr1	5190000	5200000	chr1	-0.282368		chr1	5190000	5200000	chr1	-0.273498		chr1	5190000	5200000	chr1	-0.151634		chr1	5190000	5200000	chr1	0.0433861			chr1	5190000	5200000	chr1	0.386459
chr1	5200000	5210000	chr1	0.186231		chr1	5200000	5210000	chr1	-0.180816		chr1	5200000	5210000	chr1	-0.192052		chr1	5200000	5210000	chr1	-0.233098		chr1	5200000	5210000	chr1	-0.230666		chr1	5200000	5210000	chr1	-0.172235		chr1	5200000	5210000	chr1	0.12254			chr1	5200000	5210000	chr1	0.459485
chr1	5210000	5220000	chr1	0.17775		chr1	5210000	5220000	chr1	-0.196746		chr1	5210000	5220000	chr1	-0.193019		chr1	5210000	5220000	chr1	-0.268578		chr1	5210000	5220000	chr1	-0.254869		chr1	5210000	5220000	chr1	-0.132896		chr1	5210000	5220000	chr1	0.0147095			chr1	5210000	5220000	chr1	0.229832
chr1	5220000	5230000	chr1	0.15072		chr1	5220000	5230000	chr1	-0.177817		chr1	5220000	5230000	chr1	-0.245231		chr1	5220000	5230000	chr1	-0.282913		chr1	5220000	5230000	chr1	-0.222775		chr1	5220000	5230000	chr1	-0.100347		chr1	5220000	5230000	chr1	0.0375477			chr1	5220000	5230000	chr1	0.275881
chr1	5230000	5240000	chr1	0.13973		chr1	5230000	5240000	chr1	-0.22496		chr1	5230000	5240000	chr1	-0.213251		chr1	5230000	5240000	chr1	-0.256785		chr1	5230000	5240000	chr1	-0.208964		chr1	5230000	5240000	chr1	-0.096415		chr1	5230000	5240000	chr1	-0.0108204			chr1	5230000	5240000	chr1	0.203793
chr1	5240000	5250000	chr1	0.175422		chr1	5240000	5250000	chr1	-0.161918		chr1	5240000	5250000	chr1	-0.147183		chr1	5240000	5250000	chr1	-0.200875		chr1	5240000	5250000	chr1	-0.165533		chr1	5240000	5250000	chr1	-0.115405		chr1	5240000	5250000	chr1	-0.0602106			chr1	5240000	5250000	chr1	0.159625
chr1	5250000	5260000	chr1	0.114752		chr1	5250000	5260000	chr1	-0.131257		chr1	5250000	5260000	chr1	-0.137035		chr1	5250000	5260000	chr1	-0.162387		chr1	5250000	5260000	chr1	-0.150779		chr1	5250000	5260000	chr1	-0.110096		chr1	5250000	5260000	chr1	-0.211028			chr1	5250000	5260000	chr1	0.00434236
chr1	5260000	5270000	chr1	0.250897		chr1	5260000	5270000	chr1	-0.0830246		chr1	5260000	5270000	chr1	-0.0632852		chr1	5260000	5270000	chr1	-0.0803213		chr1	5260000	5270000	chr1	-0.190347		chr1	5260000	5270000	chr1	-0.0890526		chr1	5260000	5270000	chr1	-0.142998			chr1	5260000	5270000	chr1	0.041297
chr1	5270000	5280000	chr1	0.218384		chr1	5270000	5280000	chr1	-0.108041		chr1	5270000	5280000	chr1	-0.0737923		chr1	5270000	5280000	chr1	-0.114887		chr1	5270000	5280000	chr1	-0.249769		chr1	5270000	5280000	chr1	-0.113714		chr1	5270000	5280000	chr1	0.0787475			chr1	5270000	5280000	chr1	0.319843
chr1	5280000	5290000	chr1	0.197896		chr1	5280000	5290000	chr1	-0.134619		chr1	5280000	5290000	chr1	-0.0912781		chr1	5280000	5290000	chr1	-0.196597		chr1	5280000	5290000	chr1	-0.254797		chr1	5280000	5290000	chr1	-0.108289		chr1	5280000	5290000	chr1	0.141907			chr1	5280000	5290000	chr1	0.456524
chr1	5290000	5300000	chr1	0.190142		chr1	5290000	5300000	chr1	-0.104006		chr1	5290000	5300000	chr1	-0.127793		chr1	5290000	5300000	chr1	-0.207701		chr1	5290000	5300000	chr1	-0.26564		chr1	5290000	5300000	chr1	-0.162495		chr1	5290000	5300000	chr1	0.165004			chr1	5290000	5300000	chr1	0.498569
chr1	5300000	5310000	chr1	0.193906		chr1	5300000	5310000	chr1	-0.113682		chr1	5300000	5310000	chr1	-0.139545		chr1	5300000	5310000	chr1	-0.23442		chr1	5300000	5310000	chr1	-0.263672		chr1	5300000	5310000	chr1	-0.160509		chr1	5300000	5310000	chr1	0.183481			chr1	5300000	5310000	chr1	0.523284
chr1	5310000	5320000	chr1	0.199226		chr1	5310000	5320000	chr1	-0.0761384		chr1	5310000	5320000	chr1	-0.127856		chr1	5310000	5320000	chr1	-0.194372		chr1	5310000	5320000	chr1	-0.293259		chr1	5310000	5320000	chr1	-0.131843		chr1	5310000	5320000	chr1	0.164258			chr1	5310000	5320000	chr1	0.545255
chr1	5320000	5330000	chr1	0.19126		chr1	5320000	5330000	chr1	-0.0571472		chr1	5320000	5330000	chr1	-0.175803		chr1	5320000	5330000	chr1	-0.199415		chr1	5320000	5330000	chr1	-0.277385		chr1	5320000	5330000	chr1	-0.16708		chr1	5320000	5330000	chr1	0.204514			chr1	5320000	5330000	chr1	0.488628
chr1	5330000	5340000	chr1	0.166878		chr1	5330000	5340000	chr1	-0.0336948		chr1	5330000	5340000	chr1	-0.193461		chr1	5330000	5340000	chr1	-0.229819		chr1	5330000	5340000	chr1	-0.246719		chr1	5330000	5340000	chr1	-0.13471		chr1	5330000	5340000	chr1	0.174065			chr1	5330000	5340000	chr1	0.375415
chr1	5340000	5350000	chr1	0.221586		chr1	5340000	5350000	chr1	0.0538717		chr1	5340000	5350000	chr1	-0.11191		chr1	5340000	5350000	chr1	-0.168483		chr1	5340000	5350000	chr1	-0.175765		chr1	5340000	5350000	chr1	-0.114269		chr1	5340000	5350000	chr1	0.219057			chr1	5340000	5350000	chr1	0.456522
chr1	5350000	5360000	chr1	0.0929758		chr1	5350000	5360000	chr1	-0.0262257		chr1	5350000	5360000	chr1	-0.193861		chr1	5350000	5360000	chr1	-0.279981		chr1	5350000	5360000	chr1	-0.147849		chr1	5350000	5360000	chr1	-0.136555		chr1	5350000	5360000	chr1	0.0147875			chr1	5350000	5360000	chr1	0.257372
chr1	5360000	5370000	chr1	0.180091		chr1	5360000	5370000	chr1	0.0711634		chr1	5360000	5370000	chr1	-0.0655689		chr1	5360000	5370000	chr1	-0.153612		chr1	5360000	5370000	chr1	-0.086357		chr1	5360000	5370000	chr1	-0.110603		chr1	5360000	5370000	chr1	-0.0225794			chr1	5360000	5370000	chr1	0.279875
chr1	5370000	5380000	chr1	0.140231		chr1	5370000	5380000	chr1	0.0504767		chr1	5370000	5380000	chr1	-0.0758869		chr1	5370000	5380000	chr1	-0.202498		chr1	5370000	5380000	chr1	-0.114546		chr1	5370000	5380000	chr1	-0.107874		chr1	5370000	5380000	chr1	-0.033012			chr1	5370000	5380000	chr1	0.225536
chr1	5380000	5390000	chr1	0.191948		chr1	5380000	5390000	chr1	0.0962426		chr1	5380000	5390000	chr1	-0.00242494		chr1	5380000	5390000	chr1	-0.14798		chr1	5380000	5390000	chr1	-0.114516		chr1	5380000	5390000	chr1	-0.0786404		chr1	5380000	5390000	chr1	-0.00444658			chr1	5380000	5390000	chr1	0.265892
chr1	5390000	5400000	chr1	0.228241		chr1	5390000	5400000	chr1	0.0946206		chr1	5390000	5400000	chr1	0.0269031		chr1	5390000	5400000	chr1	-0.157831		chr1	5390000	5400000	chr1	-0.141383		chr1	5390000	5400000	chr1	-0.0561361		chr1	5390000	5400000	chr1	0.0454644			chr1	5390000	5400000	chr1	0.250896
chr1	5400000	5410000	chr1	0.229442		chr1	5400000	5410000	chr1	0.127525		chr1	5400000	5410000	chr1	0.0392233		chr1	5400000	5410000	chr1	-0.10956		chr1	5400000	5410000	chr1	-0.151973		chr1	5400000	5410000	chr1	-0.0582892		chr1	5400000	5410000	chr1	0.064149			chr1	5400000	5410000	chr1	0.290806
chr1	5410000	5420000	chr1	0.229079		chr1	5410000	5420000	chr1	0.121266		chr1	5410000	5420000	chr1	0.0330095		chr1	5410000	5420000	chr1	-0.111779		chr1	5410000	5420000	chr1	-0.157766		chr1	5410000	5420000	chr1	-0.0372765		chr1	5410000	5420000	chr1	0.0730825			chr1	5410000	5420000	chr1	0.295416
chr1	5420000	5430000	chr1	0.18489		chr1	5420000	5430000	chr1	0.157527		chr1	5420000	5430000	chr1	0.0590355		chr1	5420000	5430000	chr1	-0.0828658		chr1	5420000	5430000	chr1	-0.163347		chr1	5420000	5430000	chr1	-0.0401138		chr1	5420000	5430000	chr1	0.0765612			chr1	5420000	5430000	chr1	0.318297
chr1	5430000	5440000	chr1	0.177426		chr1	5430000	5440000	chr1	0.127608		chr1	5430000	5440000	chr1	0.0597684		chr1	5430000	5440000	chr1	-0.0536839		chr1	5430000	5440000	chr1	-0.131199		chr1	5430000	5440000	chr1	-0.0547166		chr1	5430000	5440000	chr1	0.0775387			chr1	5430000	5440000	chr1	0.305387
chr1	5440000	5450000	chr1	0.193282		chr1	5440000	5450000	chr1	0.135465		chr1	5440000	5450000	chr1	0.0622314		chr1	5440000	5450000	chr1	-0.0160088		chr1	5440000	5450000	chr1	-0.128338		chr1	5440000	5450000	chr1	-0.0165703		chr1	5440000	5450000	chr1	0.0549954			chr1	5440000	5450000	chr1	0.29216
chr1	5450000	5460000	chr1	0.129735		chr1	5450000	5460000	chr1	0.0574237		chr1	5450000	5460000	chr1	-0.00417142		chr1	5450000	5460000	chr1	-0.084827		chr1	5450000	5460000	chr1	-0.158527		chr1	5450000	5460000	chr1	-0.0565918		chr1	5450000	5460000	chr1	0.0282565			chr1	5450000	5460000	chr1	0.226163
chr1	5460000	5470000	chr1	0.130161		chr1	5460000	5470000	chr1	0.107302		chr1	5460000	5470000	chr1	-0.00899009		chr1	5460000	5470000	chr1	-0.101105		chr1	5460000	5470000	chr1	-0.157654		chr1	5460000	5470000	chr1	-0.0877611		chr1	5460000	5470000	chr1	0.0394			chr1	5460000	5470000	chr1	0.251845
chr1	5470000	5480000	chr1	0.139202		chr1	5470000	5480000	chr1	0.10992		chr1	5470000	5480000	chr1	-0.0246965		chr1	5470000	5480000	chr1	-0.119872		chr1	5470000	5480000	chr1	-0.179807		chr1	5470000	5480000	chr1	-0.121627		chr1	5470000	5480000	chr1	0.0280884			chr1	5470000	5480000	chr1	0.226302
chr1	5480000	5490000	chr1	0.131525		chr1	5480000	5490000	chr1	0.0631836		chr1	5480000	5490000	chr1	-0.0384532		chr1	5480000	5490000	chr1	-0.113949		chr1	5480000	5490000	chr1	-0.198577		chr1	5480000	5490000	chr1	-0.169609		chr1	5480000	5490000	chr1	-0.00422032			chr1	5480000	5490000	chr1	0.216827
chr1	5490000	5500000	chr1	0.140285		chr1	5490000	5500000	chr1	0.00117977		chr1	5490000	5500000	chr1	-0.0327712		chr1	5490000	5500000	chr1	-0.112106		chr1	5490000	5500000	chr1	-0.215842		chr1	5490000	5500000	chr1	-0.161102		chr1	5490000	5500000	chr1	0.0045343			chr1	5490000	5500000	chr1	0.200274
chr1	5500000	5510000	chr1	0.140969		chr1	5500000	5510000	chr1	-0.0410538		chr1	5500000	5510000	chr1	-0.0517722		chr1	5500000	5510000	chr1	-0.130445		chr1	5500000	5510000	chr1	-0.195579		chr1	5500000	5510000	chr1	-0.171961		chr1	5500000	5510000	chr1	0.0239777			chr1	5500000	5510000	chr1	0.158575
chr1	5510000	5520000	chr1	0.10357		chr1	5510000	5520000	chr1	-0.0103331		chr1	5510000	5520000	chr1	-0.0339173		chr1	5510000	5520000	chr1	-0.151057		chr1	5510000	5520000	chr1	-0.196859		chr1	5510000	5520000	chr1	-0.140675		chr1	5510000	5520000	chr1	0.0355943			chr1	5510000	5520000	chr1	0.174126
chr1	5520000	5530000	chr1	0.092005		chr1	5520000	5530000	chr1	-0.0271685		chr1	5520000	5530000	chr1	-0.0428926		chr1	5520000	5530000	chr1	-0.151936		chr1	5520000	5530000	chr1	-0.20427		chr1	5520000	5530000	chr1	-0.149169		chr1	5520000	5530000	chr1	0.021006			chr1	5520000	5530000	chr1	0.190993
chr1	5530000	5540000	chr1	0.0850792		chr1	5530000	5540000	chr1	-0.00270522		chr1	5530000	5540000	chr1	-0.0626056		chr1	5530000	5540000	chr1	-0.13689		chr1	5530000	5540000	chr1	-0.224715		chr1	5530000	5540000	chr1	-0.158624		chr1	5530000	5540000	chr1	0.0163073			chr1	5530000	5540000	chr1	0.211254
chr1	5540000	5550000	chr1	0.0506211		chr1	5540000	5550000	chr1	-0.016771		chr1	5540000	5550000	chr1	-0.0900902		chr1	5540000	5550000	chr1	-0.142119		chr1	5540000	5550000	chr1	-0.238065		chr1	5540000	5550000	chr1	-0.15086		chr1	5540000	5550000	chr1	0.00965589			chr1	5540000	5550000	chr1	0.195343
chr1	5550000	5560000	chr1	0.0748952		chr1	5550000	5560000	chr1	-0.040575		chr1	5550000	5560000	chr1	-0.0760346		chr1	5550000	5560000	chr1	-0.122684		chr1	5550000	5560000	chr1	-0.228825		chr1	5550000	5560000	chr1	-0.136681		chr1	5550000	5560000	chr1	-0.0214514			chr1	5550000	5560000	chr1	0.281663
chr1	5560000	5570000	chr1	0.0730586		chr1	5560000	5570000	chr1	-0.0670301		chr1	5560000	5570000	chr1	-0.0608163		chr1	5560000	5570000	chr1	-0.132242		chr1	5560000	5570000	chr1	-0.210518		chr1	5560000	5570000	chr1	-0.120023		chr1	5560000	5570000	chr1	-0.0332127			chr1	5560000	5570000	chr1	0.265677
chr1	5570000	5580000	chr1	0.0629065		chr1	5570000	5580000	chr1	-0.0551081		chr1	5570000	5580000	chr1	-0.0594977		chr1	5570000	5580000	chr1	-0.146905		chr1	5570000	5580000	chr1	-0.196901		chr1	5570000	5580000	chr1	-0.154888		chr1	5570000	5580000	chr1	-0.0535713			chr1	5570000	5580000	chr1	0.31136
chr1	5580000	5590000	chr1	0.0715234		chr1	5580000	5590000	chr1	-0.0458779		chr1	5580000	5590000	chr1	-0.0738334		chr1	5580000	5590000	chr1	-0.105643		chr1	5580000	5590000	chr1	-0.190816		chr1	5580000	5590000	chr1	-0.157582		chr1	5580000	5590000	chr1	-0.0404537			chr1	5580000	5590000	chr1	0.293832
chr1	5590000	5600000	chr1	0.0795228		chr1	5590000	5600000	chr1	-0.0250356		chr1	5590000	5600000	chr1	-0.0433269		chr1	5590000	5600000	chr1	-0.108415		chr1	5590000	5600000	chr1	-0.210442		chr1	5590000	5600000	chr1	-0.168672		chr1	5590000	5600000	chr1	-0.0233771			chr1	5590000	5600000	chr1	0.281398
chr1	5600000	5610000	chr1	0.102567		chr1	5600000	5610000	chr1	0.0317095		chr1	5600000	5610000	chr1	-0.0287324		chr1	5600000	5610000	chr1	-0.10438		chr1	5600000	5610000	chr1	-0.197969		chr1	5600000	5610000	chr1	-0.142944		chr1	5600000	5610000	chr1	-0.0428559			chr1	5600000	5610000	chr1	0.252514
chr1	5610000	5620000	chr1	0.0897425		chr1	5610000	5620000	chr1	0.0373472		chr1	5610000	5620000	chr1	-0.00712718		chr1	5610000	5620000	chr1	-0.127328		chr1	5610000	5620000	chr1	-0.209887		chr1	5610000	5620000	chr1	-0.144876		chr1	5610000	5620000	chr1	0.0163747			chr1	5610000	5620000	chr1	0.280793
chr1	5620000	5630000	chr1	0.0919123		chr1	5620000	5630000	chr1	-0.020376		chr1	5620000	5630000	chr1	0.0134476		chr1	5620000	5630000	chr1	-0.131852		chr1	5620000	5630000	chr1	-0.127314		chr1	5620000	5630000	chr1	-0.130911		chr1	5620000	5630000	chr1	0.0451919			chr1	5620000	5630000	chr1	0.323051
chr1	5630000	5640000	chr1	0.0871524		chr1	5630000	5640000	chr1	-0.0117424		chr1	5630000	5640000	chr1	-0.0268839		chr1	5630000	5640000	chr1	-0.127847		chr1	5630000	5640000	chr1	-0.147412		chr1	5630000	5640000	chr1	-0.103977		chr1	5630000	5640000	chr1	0.0482083			chr1	5630000	5640000	chr1	0.316796
chr1	5640000	5650000	chr1	0.137114		chr1	5640000	5650000	chr1	0.0311354		chr1	5640000	5650000	chr1	-0.00287682		chr1	5640000	5650000	chr1	-0.104473		chr1	5640000	5650000	chr1	-0.155871		chr1	5640000	5650000	chr1	-0.0757372		chr1	5640000	5650000	chr1	0.0835638			chr1	5640000	5650000	chr1	0.294731
chr1	5650000	5660000	chr1	0.153725		chr1	5650000	5660000	chr1	0.0259619		chr1	5650000	5660000	chr1	-0.0385687		chr1	5650000	5660000	chr1	-0.0981303		chr1	5650000	5660000	chr1	-0.178039		chr1	5650000	5660000	chr1	-0.0718133		chr1	5650000	5660000	chr1	0.0395742			chr1	5650000	5660000	chr1	0.290195
chr1	5660000	5670000	chr1	0.149263		chr1	5660000	5670000	chr1	0.0199878		chr1	5660000	5670000	chr1	-0.0532464		chr1	5660000	5670000	chr1	-0.112534		chr1	5660000	5670000	chr1	-0.199023		chr1	5660000	5670000	chr1	-0.11299		chr1	5660000	5670000	chr1	0.0391704			chr1	5660000	5670000	chr1	0.291809
chr1	5670000	5680000	chr1	0.145977		chr1	5670000	5680000	chr1	-0.0114605		chr1	5670000	5680000	chr1	-0.0545401		chr1	5670000	5680000	chr1	-0.138906		chr1	5670000	5680000	chr1	-0.188389		chr1	5670000	5680000	chr1	-0.137464		chr1	5670000	5680000	chr1	-0.0181015			chr1	5670000	5680000	chr1	0.249984
chr1	5680000	5690000	chr1	0.12598		chr1	5680000	5690000	chr1	0.0289632		chr1	5680000	5690000	chr1	-0.0985408		chr1	5680000	5690000	chr1	-0.161871		chr1	5680000	5690000	chr1	-0.183501		chr1	5680000	5690000	chr1	-0.149707		chr1	5680000	5690000	chr1	-0.0605903			chr1	5680000	5690000	chr1	0.193268
chr1	5690000	5700000	chr1	0.103278		chr1	5690000	5700000	chr1	0.0266925		chr1	5690000	5700000	chr1	-0.0909876		chr1	5690000	5700000	chr1	-0.180068		chr1	5690000	5700000	chr1	-0.18095		chr1	5690000	5700000	chr1	-0.189868		chr1	5690000	5700000	chr1	-0.0783532			chr1	5690000	5700000	chr1	0.142321
chr1	5700000	5710000	chr1	0.0854131		chr1	5700000	5710000	chr1	0.061254		chr1	5700000	5710000	chr1	-0.0664661		chr1	5700000	5710000	chr1	-0.176761		chr1	5700000	5710000	chr1	-0.186486		chr1	5700000	5710000	chr1	-0.14328		chr1	5700000	5710000	chr1	-0.0625158			chr1	5700000	5710000	chr1	0.161435
chr1	5710000	5720000	chr1	0.1481		chr1	5710000	5720000	chr1	0.0738309		chr1	5710000	5720000	chr1	-0.0766747		chr1	5710000	5720000	chr1	-0.149548		chr1	5710000	5720000	chr1	-0.194498		chr1	5710000	5720000	chr1	-0.18333		chr1	5710000	5720000	chr1	-0.116842			chr1	5710000	5720000	chr1	0.225638
chr1	5720000	5730000	chr1	0.140884		chr1	5720000	5730000	chr1	0.0277808		chr1	5720000	5730000	chr1	-0.122601		chr1	5720000	5730000	chr1	-0.136719		chr1	5720000	5730000	chr1	-0.218486		chr1	5720000	5730000	chr1	-0.225546		chr1	5720000	5730000	chr1	-0.0960929			chr1	5720000	5730000	chr1	0.216434
[truncated: 271,995+ more rows]
[truncated: 13 more columns]

## Sheet: Fig. 3e 3f
		Note: unDiffer abundance was not used in this study
[truncated: 7 more rows]

## Sheet: Fig. 4b-d
Loops identified by Chromosight were annotated as follows: bothAnchor@CTCF and oneAnchor@CTCF denote loops in which both or one anchor, respectively, overlap CTCF binding sites. checkerboard_pattern denotes loops whose anchors both overlap compartment intervals shorter than 250 kb.
[truncated: 50,663 more rows]

[truncated: 4 more sheets: Fig. 4e, 4g, Fig. 5c,5d, Fig. 6b, Fig. 6c,d]
